# Supplementary material for: Complete Genome Sequence of Ovine Mycobacterium avium subsp. paratuberculosis Strain JIII-386 (MAP-S/type III) and Its Comparison to MAP-S/type I, MAP-C, and M. avium Complex Genomes
Source: Microorganisms. 2020 Dec 29;9(1):70. doi: 10.3390/microorganisms9010070 (PMC7823733; doi:10.3390/microorganisms9010070)
Supplement: Supplementary file 1 [file microorganisms-09-00070-s001.zip]

Archive with 12 entries (12 files):
- Figure_S1_Comparative_alignments_of_five_MAP-C_genome_sequences.pdf
- Table_S10_Genes_in_LSPS_regions_and_in_deletions_1_2_s1.xlsx
- Table_S11_(a-f)_Results_of_strict_singleton_analyses.xlsx
- Table_S1_List_of_used_bioinformatic_tools.xlsx
- Table_S2_List_of_ncRNA_and_Riboswitches.xlsx
- Table_S3_Additional_genes_in_finished_JIII-386.xlsx
- Table_S4_Prophage_fragments.xlsx
- Table_S5_Protein_coding_genes_related_to_prophage_regions.xlsx
- Table_S6_Number_of_different_IS_elements.docx
- Table_S7_Virulence_associated_genes.xlsx
- Table_S8_Corresponding_Genomic_Islands.xlsx
- Table_S9_Individual_Genomic_islands_in_different_M_avium_strains.xlsx
