# Supplementary material for: Complete Genome Sequence of Ovine Mycobacterium avium subsp. paratuberculosis Strain JIII-386 (MAP-S/type III) and Its Comparison to MAP-S/type I, MAP-C, and M. avium Complex Genomes
Source: Microorganisms. 2020 Dec 29;9(1):70. doi: 10.3390/microorganisms9010070 (PMC7823733; doi:10.3390/microorganisms9010070)
Supplement: Supplementary file 1 [file microorganisms-09-00070-s001.zip › Table_S10_Genes_in_LSPS_regions_and_in_deletions_1_2_s1.xlsx]

## Sheet: Table S10a
Table S10a. Genes in Large Sequence Polymorphisms (LSPSs) regions, present in MAP-S but absent in MAP-C.
The presented gene designations originated from new closed JIII-386, new published strain Telford and former or current annotation of S397.
New identified genes in S397- belonging to these regions - were highlighted with bold letters.
LSPS						Predicted function
designation	JIII-386 NCBI	Telford	S397	MAH 104	MAA RCS0278	in JIII-386 or in (strain Telford) or [other]
LSPSI
LSPSI a	CDQ89_14160	EGA31_06910	MAPs_15860	no gene	no gene	hypothetical protein
	CDQ89_14155	EGA31_06915	MAPs_15870	no gene	no gene	phosphotransferase
	CDQ89_14150	EGA31_06920	MAPs_15880	no gene	no gene	CoA transferase
	CDQ89_14145	EGA31_06925	MAPs_15890	no gene	no gene	hypothetical protein
	CDQ89_14140	EGA31_06930	MAPs_15900	no gene	no gene	thiolase family protein
	CDQ89_14135	EGA31_06935	MAPs_15910	no gene	no gene	Bacterial regulatory proteins, tetR family
	CDQ89_14130	EGA31_06940	MAPs_15920	no gene	no gene	Cytochrome P450
	CDQ89_14125	EGA31_06945	MAPs_15930	no gene	no gene	hypothetical protein
	CDQ89_14120	EGA31_06950*	MAPs_RS18785*	no gene	no gene	hypothetical protein
	CDQ89_14115	EGA31_06955	MAPs_15950	no gene	no gene	TetR/AcrR family transcriptional regulator
LSPSI b	no gene	no gene	MAPs_15961*	no gene	no gene	[hypothetical protein]
	CDQ89_14110*	EGA31_06960*	MAPs_15962*	MAV_RS09480*	no gene	hypothetical protein
	CDQ89_14105	EGA31_06965	MAPs_15980	MAV_RS09485	no gene	TetR/AcrR family transcriptional regulator
	CDQ89_14100	EGA31_06970	MAPs_15990	MAV_RS09490	no gene	type 1 glutamine amidotransferase domain-containing protein
	no gene	no gene	MAPs_16000	no gene	no gene	hypothetical protein
	CDQ89_14095	EGA31_06975	MAPs_16010	MAV_RS09495	no gene	topology modulation protein
	no gene	EGA31_06980	MAPs_16020	no gene	no gene	(hypothetical protein)
	CDQ89_14090	EGA31_06985	MAPs_16030	MAV_RS09500	BBJ32_18685	Transcription elongation factor GreAB
	CDQ89_14085	EGA31_06990	MAPs_16040	MAV_RS09505	no gene	Transcription elongation factor GreA
	CDQ89_14080	EGA31_06995	MAPs_16050	MAV_RS09510	BBJ32_18695	hypothetical protein
	CDQ89_14075*	EGA31_07000	MAPs_16060	MAV_RS09515	no gene	hypothetical protein
	no gene	no gene	no gene	MAV_RS09520	no gene	[IS256 family transposase IS1245]
	CDQ89_14070	EGA31_07005	MAPs_16070	MAV_RS09525	no gene	Hsp20 family protein
	CDQ89_14065	no gene	no gene	no gene	no gene	hypothetical protein
	CDQ89_14060	EGA31_07010	MAPs_16080	MAV_RS09530	no gene	hypothetical protein
	CDQ89_14055	EGA31_07015	MAPs_16090	MAV_RS09535	no gene	helix-turn-helix transcriptional regulator
	CDQ89_14050	EGA31_07020	MAPs_16100	MAV_RS09540	no gene	GGDEF domain-containing protein
	CDQ89_14045*	EGA31_07025	MAPs_16110	MAV_RS09545	no gene	hypothetical protein
	no gene	EGA31_07030	no gene	no gene	no gene	(hypothetical protein)
	CDQ89_14040	EGA31_07035	MAPs_16120	MAV_RS09550	BBJ32_18730	PPE family protein
	CDQ89_14035	EGA31_07040	no gene	no gene	no gene	hypothetical protein
	CDQ89_14030	EGA31_07045	MAPs_16130	MAV_RS09555	BBJ32_18735	hypothetical protein
	CDQ89_14025	EGA31_07050	MAPs_16140	no gene	BBJ32_18740	hypothetical protein
	no gene	no gene	no gene	MAV_RS09560	no gene	[IS481 family transposase ISMav3]
	no gene	no gene	no gene	MAV_RS09565	no gene	[hypothetical protein]
	CDQ89_14020	EGA31_07055	MAPs_16150	MAV_RS09570	BBJ32_18745	ABC transporter permease
	CDQ89_14015	EGA31_07060	MAPs_16160	MAV_RS09575	BBJ32_18750	hypothetical protein
	CDQ89_14010	EGA31_07065	MAPs_16170	MAV_RS09580	no gene	PPE domain-containing protein
	CDQ89_14005	EGA31_07070	MAPs_16180	MAV_RS09585	BBJ32_18795	3-deoxy-7-phosphoheptulonate synthase
# CDS	(n=32)	(n=33)	(n=33)	(n=23)	(n=9)
LSPSII
	CDQ89_22705	EGA31_23030	MAPs_46170	MAV_RS25060	BBJ32_09450	SDR family NAD(P)-dependent oxidoreductase
	CDQ89_22710	EGA31_23035	MAPs_46180	MAV_RS25065	BBJ32_09455	DUF2236 domain-containing protein
	CDQ89_22715	EGA31_23040	MAPs_46190	MAV_RS25070	BBJ32_09460	TetR/AcrR family transcriptional regulator
	CDQ89_22720	EGA31_23045	MAPs_46200	MAV_RS25075	BBJ32_09465	adenylate/guanylate cyclase domain-containing protein
	CDQ89_22725	EGA31_23050	MAPs_46210	MAV_RS25080	BBJ32_09470	methyltransferase domain-containing protein
	CDQ89_22730	EGA31_23055	MAPs_RS10660	MAV_RS25085	BBJ32_09475	polyketide cyclase
	CDQ89_22735*	EGA31_23060*	MAPs_RS10665*	MAV_RS25090*	BBJ32_09480*	hypothetical protein
	CDQ89_22740	EGA31_23065	MAPs_46230	MAV_RS25095	BBJ32_09485	hypothetical protein
	CDQ89_22745	EGA31_23070	MAPs_RS10675*	MAV_RS25100	BBJ32_09490	SDR family oxidoreductase
	CDQ89_22750	EGA31_23075	MAPs_46260	MAV_RS25105	BBJ32_09495	DUF2127 domain-containing protein
	CDQ89_22755*	EGA31_23080	MAPs_46270	MAV_RS25110	BBJ32_09500	hypothetical protein
	CDQ89_22760	EGA31_23085	MAPs_46280	MAV_RS25115	BBJ32_09505	zinc-binding dehydrogenase
	CDQ89_22765	EGA31_23090	MAPs_46290	MAV_RS25120	BBJ32_09510	nuclear transport factor 2 family protein
	CDQ89_22770	EGA31_23095	MAPs_46300	MAV_RS25125	BBJ32_09515	SDR family NAD(P)-dependent oxidoreductase
	CDQ89_22775	EGA31_23100	MAPs_46310	MAV_RS25130	BBJ32_09520	sodium:proton exchanger
	CDQ89_22780	EGA31_23105	MAPs_46320	MAV_RS25135	BBJ32_09525	SDR family oxidoreductase
	CDQ89_22785	EGA31_23110	MAPs_46330	MAV_RS25140	BBJ32_09530	NAD(P)/FAD-dependent oxidoreductase
	CDQ89_22790	EGA31_23115	MAPs_46340	MAV_RS25145	BBJ32_09535	pyridoxamine 5-phosphate oxidase
	CDQ89_22795	EGA31_23120	MAPs_46350	MAV_RS25150	BBJ32_09540	dimethyladenosine transferase
# CDS	(n=19)	(n=19)	(n=19)	(n=19)	(n=19)
LSPSIII
LSPSIII a	CDQ89_13430	EGA31_07650	MAPs_17562	MAV_RS15620	BBJ32_17735	sulfotransferase family protein
	CDQ89_13425	EGA31_07655	MAPs_17580	MAV_RS15615	BBJ32_17740	NAD-dependent epimerase/dehydratase family protein
	CDQ89_13420	EGA31_07660	MAPs_17590	MAV_RS15610	BBJ32_17745	class I SAM-dependent methyltransferase
	CDQ89_13415	EGA31_07665	MAPs_17610	MAV_RS15605	BBJ32_17750	macrocin O-methyltransferase
	CDQ89_13410	EGA31_07670*	MAPs_17621	MAV_RS15600	BBJ32_17755	hypothetical protein
	no gene	no gene	no gene	MAV_RS15595	no gene	IS3 family transposase
	CDQ89_13405	EGA31_07675	MAPs_17622	MAV_RS15585	BBJ32_17760	glycosyltransferase
	CDQ89_13400	EGA31_07680	MAPs_17650	MAV_RS15580	BBJ32_17765	macrocin O-methyltransferase
	CDQ89_13395	EGA31_07685	MAPs_17660	MAV_RS15575	BBJ32_17770	class I SAM-dependent methyltransferase
	CDQ89_13390	EGA31_07690	MAPs_17670	MAV_RS15570	BBJ32_17775	SDR family NAD(P)-dependent oxidoreductase
	CDQ89_13385	EGA31_07695	MAPs_17680	MAV_RS15565	BBJ32_17780	glycosyltransferase
	CDQ89_13380	EGA31_07700	no gene	no gene	no gene	hypothetical protein
LSPSIII b	CDQ89_13375	EGA31_07705	MAPs_17690	no gene	BBJ32_17785	hypothetical protein
	CDQ89_13370	EGA31_07710	MAPs_17700	no gene	BBJ32_17790	UDP-glucose/GDP-mannose dehydrogenase family protein
	CDQ89_13365	EGA31_07715	MAPs_17710	no gene	BBJ32_17795	glycosyltransferase
# CDS	(n=14)	(n=14)	(n=13)	(n=11)	(n=13)
LSPSIV
	CDQ89_12105	EGA31_08965	MAPs_20560	MAV_RS14300	no gene	molybdopterin-dependent oxidoreductase
	CDQ89_12100	EGA31_08970	MAPs_20570	MAV_RS14295	no gene	hypothetical protein
	CDQ89_12095*	EGA31_08975	MAPs_20580	MAV_RS14290	no gene	hypothetical protein
	CDQ89_12090	EGA31_08980	MAPs_20590	MAV_RS14285	no gene	class II aldolase/adducin family protein
	no gene	EGA31_08985	MAPs_20600	no gene	no gene	(Amidohydrolase)
	CDQ89_12085	no gene	MAPs_20610*	MAV_RS14280	no gene	amidohydrolase
	CDQ89_12080	EGA31_08990	MAPs_20620	MAV_RS14275	no gene	MarR family transcriptional regulator
	CDQ89_12075	EGA31_08995	MAPs_20630	MAV_RS14270	no gene	class I SAM-dependent methyltransferase
	CDQ89_12070	EGA31_09000	MAPs_20640	MAV_RS14265	no gene	nitronate monooxygenase
	CDQ89_12065	EGA31_09005	MAPs_20650	MAV_RS14260	no gene	Arylsulfatase
	CDQ89_12060	EGA31_09010	MAPs_20660	MAV_RS14255	no gene	methyltransferase domain-containing protein
	CDQ89_12055	EGA31_09015	MAPs_20670	MAV_RS14250	no gene	Gfo/Idh/MocA family oxidoreductase
	CDQ89_12050	EGA31_09020	MAPs_20680	MAV_RS14245	no gene	preprotein translocase subunit SecD
	CDQ89_12045	EGA31_09025	MAPs_20690	MAV_RS14240	no gene	TetR family transcriptional regulator
	CDQ89_12040	EGA31_09030	MAPs_20700	MAV_RS14235	no gene	Cytochrome P450
	CDQ89_12035	EGA31_09035	MAPs_20710	MAV_RS14230	no gene	mycofactocin-coupled SDR family oxidoreductase
	CDQ89_12030	EGA31_09040	MAPs_20720	MAV_RS14225	no gene	enoyl-CoA hydratase/isomerase family protein
	CDQ89_12025	EGA31_09045	MAPs_20730	MAV_RS14220	no gene	hypothetical protein
	CDQ89_12020	EGA31_09050	MAPs_20740	MAV_RS14215	no gene	SDR family NAD(P)-dependent oxidoreductase
	CDQ89_12015	EGA31_09055	MAPs_20750	MAV_RS14210	no gene	hypothetical protein
	CDQ89_12010	EGA31_09060	MAPs_20770	MAV_RS14205	no gene	SPBc2 prophage-derived endonuclease YokF precursor
# CDS	(n=20)	(n=20)	(n=21)	(n=20)	(n=0)
In S397, genes (in bold) with a designation of MAPs_RSXXXX originated from current annotation; * frameshifted genes .
Limitations of the used core genome calculation by applying EDGAR 2.0 were manually corrected for the selected LSPS regions.
Especially for these regions, short genes with very few mismatches were problematic.

## Sheet: Table S10b
Table S10b. Genes of deletions #1 and #2, absent in MAP-S but present in MAP-C, and genes of deletion s∆-1, absent in S397
Deletion designation	JIII-386	Telford	S397	MAH 104	MAA RCS0278	MAA DSM44156	MAA HJW	MAH mc2	MAH H87	MAH OCU901	MAH H135	MAP-C MAPK CN9-15	MAP-C MAPK CN7-15	MAP-C MAPK JJ1-13	MAP-C MAPK CN4-13	MAP-C MAPK JB16-15	MAP-C FDAARGOS_305	MAP-C E93	MAP-C E1	MAP-C MAP4	MAP-C India	MAP-C JII 1961	MAP-C K-10	Predicted function in K-10 or other
s∆-1
	CDQ89_02465	EGA31_08765	no sequence	MAV_RS14495	no sequence	no sequence	no sequence	EX350_09785	BS641_RS09730	no sequence	no sequence	EC390_18585	EC391_04140	EGM60_07225	EGM63_22205	EGM64_10320	CEP84_19010	RE97_12005	RC58_RS12000	MAP_RS12025	A0V42_RS07295	CEG92_RS07490	MAP_RS07275	HNH endonuclease
	CDQ89_12125	EGA31_08945	no sequence	MAV_RS14490	BBJ32_22490	MAA44156_01407	DBO90_07085	EX350_09790	BS641_RS09735	BJP78_11755	MAH_RS11125	EC390_18590	EC391_04135	EGM60_07230	EGM63_22200	EGM64_10325	CEP84_19005	RE97_12000	RC58_RS11995	MAP_RS12020	A0V42_RS07300	CEG92_RS07495	MAP_RS07280	FAD-binding protein
	no sequence	no sequence	no sequence	MAV_RS14485	no sequence	no sequence	no sequence	no sequence	no sequence	no sequence	no sequence	no sequence	no sequence	no sequence	no sequence	no sequence	no sequence	no sequence	no sequence	no sequence	no sequence	no sequence	no sequence	IS256 family transposase IS1601
	CDQ89_12130	EGA31_08940	no sequence	MAV_RS14480	BBJ32_22485	MAA44156_01408	DBO90_07090	EX350_09795	BS641_RS09740	BJP78_11760	MAH_RS11130	EC390_18595	EC391_04130	EGM60_07235	EGM63_22195	EGM64_10330	CEP84_19000	RE97_11995	RC58_RS11990	MAP_RS12015	A0V42_RS07305	CEG92_RS07500	MAP_RS07285	3-ketosteroid-9-alpha-hydroxylase subunit A
	CDQ89_12135	EGA31_08935	no sequence	MAV_RS14475	BBJ32_22480	MAA44156_01409	DBO90_07095	EX350_09800	BS641_RS09745	BJP78_11765	MAH_RS11135	EC390_18600	EC391_04125	EGM60_07240	EGM63_22190	EGM64_10335	CEP84_18995	RE97_11990	RC58_RS11985	MAP_RS12010	A0V42_RS07310	CEG92_RS07505	MAP_RS07290	hypothetical protein
	CDQ89_12140	EGA31_08930	no sequence	MAV_RS14470	BBJ32_22475	MAA44156_01410	DBO90_07100	EX350_09805	BS641_RS09750	BJP78_11770	MAH_RS11140	EC390_18605	EC391_04120	EGM60_07245	EGM63_22185	EGM64_10340	CEP84_18990	RE97_11985	RC58_RS11980	MAP_RS12005	A0V42_RS07315	CEG92_RS07510	MAP_RS07295	short-chain dehydrogenase
	CDQ89_12145	EGA31_08925	no sequence	MAV_RS14465	BBJ32_22470	MAA44156_01411	DBO90_07105	EX350_09810	BS641_RS09755	BJP78_11775	MAH_RS11145	EC390_18610	EC391_04115	EGM60_07250	EGM63_22180	EGM64_10345	CEP84_18985	RE97_11980	RC58_RS11975	MAP_RS12000	A0V42_RS07320	CEG92_RS07515	MAP_RS07300	NAD(P)-dependent oxidoreductase
	CDQ89_12150	EGA31_08920	no sequence	MAV_RS14460	BBJ32_22465	MAA44156_01412	DBO90_07110	EX350_09815	BS641_RS09760	BJP78_11780	MAH_RS11150	EC390_18615	EC391_04110	EGM60_07255	EGM63_22175	EGM64_10350	CEP84_18980	RE97_11975	RC58_RS11970	MAP_RS11995	A0V42_RS07325	CEG92_RS07520	MAP_RS07305	hypothetical protein
	CDQ89_12155	EGA31_08915	MAPS_RS20815	MAV_RS14455	BBJ32_22460	MAA44156_01413	DBO90_07115	EX350_09820	BS641_RS09765	BJP78_11785	MAH_RS11155	EC390_18620	EC391_04105	EGM60_07260	EGM63_22170	EGM64_10355	CEP84_18975	RE97_11970	RC58_RS11965	MAP_RS11990	A0V42_RS07330	CEG92_RS07525	MAP_RS07310	alpha/beta hydrolase
deletion #1
	no sequence	no sequence	no sequence	no gene	no gene	no gene	no gene	no gene	no gene	no gene	no gene	no gene	no gene	no gene	no gene	no gene	CEP84_18730	RE97_11725	RC58_RS11720	MAP_RS11745	A0V42_RS07575	no gene	MAP_RS07555	aromatic ring-hydroxylating dioxygenase subunit alpha
	no sequence	no sequence	no sequence	MAV_RS14075	BBJ32_22005	MAA44156_01466	DBO90_07370	EX350_10185	BS641_RS10155	BJP78_12145	MAH_RS11515	EC390_18870	EC391_03855	EGM60_07510	EGM63_21920	EGM64_10605	CEP84_18725	RE97_11720	RC58_RS11715	MAP_RS11740	A0V42_RS07580	CEG92_RS07775	MAP_RS07560	acyl-CoA synthetase
	no sequence	no sequence	no sequence	MAV_RS14070	BBJ32_22000	MAA44156_01467	DBO90_07375	EX350_10190	BS641_RS10160	BJP78_12150	MAH_RS11520	EC390_18875	EC391_03850	EGM60_07515	EGM63_21915	EGM64_10610	CEP84_18720	RE97_11715	RC58_RS11710	MAP_RS11735	A0V42_RS07585	CEG92_RS07780	MAP_RS07565	enoyl-CoA hydratase
	no sequence	no sequence	no sequence	MAV_RS14065	BBJ32_21995	MAA44156_01468	DBO90_07380	EX350_10195	BS641_RS10165	BJP78_12155	MAH_RS11525	EC390_18880	EC391_03845	EGM60_07520	EGM63_21910	EGM64_10615	CEP84_18715	RE97_11710	RC58_RS11705	MAP_RS11730	A0V42_RS07590	CEG92_RS07785	MAP_RS07570	dihydrolipoamide acetyltransferase
	no sequence	no sequence	no sequence	MAV_RS14060	BBJ32_21990	MAA44156_01469	DBO90_07385	EX350_10200	BS641_RS10170	BJP78_12160	MAH_RS11530	EC390_18885	EC391_03840	EGM60_07525	EGM63_21905	EGM64_10620	CEP84_18710	RE97_11705	RC58_RS11700	MAP_RS11725	A0V42_RS07595	CEG92_RS07790	MAP_RS07575	pyruvate dehydrogenase subunit beta
	no sequence	no sequence	no sequence	MAV_RS14055	BBJ32_21985	MAA44156_01470	DBO90_07390	EX350_10205	BS641_RS10175	BJP78_12165	MAH_RS11535	EC390_18890	EC391_03835	EGM60_07530	EGM63_21900	EGM64_10625	CEP84_18705	RE97_11700	RC58_RS11695	MAP_RS11720	A0V42_RS07600	CEG92_RS07795	MAP_RS07580	thiamine pyrophosphate-dependent dehydrogenase E1 component subunit alpha
	no sequence	no sequence	no sequence	MAV_RS14050	BBJ32_21980	MAA44156_01471	DBO90_07395	EX350_10210	BS641_RS10180	BJP78_12170	MAH_RS11540	EC390_18895	EC391_03830	EGM60_07535	EGM63_21895	EGM64_10630	CEP84_18700	RE97_11695	RC58_RS11690	MAP_RS11715	A0V42_RS07605	CEG92_RS07800	MAP_RS07585	NAD(P)-dependent oxidoreductase
	no sequence	no sequence	no sequence	MAV_RS14045	BBJ32_21975	MAA44156_01472	DBO90_07400	EX350_10215	BS641_RS10185	BJP78_12175	MAH_RS11545	EC390_18900	EC391_03825	EGM60_07540	EGM63_21890	EGM64_10635	CEP84_18695	RE97_11690	RC58_RS11685	MAP_RS11710	A0V42_RS07610	CEG92_RS07805	MAP_RS07590	CoA transferase
deletion #2
	no sequence	no sequence	no sequence	MAV_RS12840	BBJ32_20940	MAA44156_01721	DBO90_08665	EX350_11575	BS641_RS11875	BJP78_13625	MAH_RS12835	EC390_20145	EC391_02575	EGM60_08785	EGM63_20645	EGM64_11880	CEP84_17460	RE97_10490	RC58_RS10480	MAP_RS10505	A0V42_RS08825	CEG92_RS09040	MAP_RS08795	haloacid dehalogenase type II
	no sequence	no sequence	no sequence	MAV_RS12845	no sequence	no sequence	no sequence	no sequence	no sequence	no sequence	no sequence	no sequence	no sequence	no sequence	no sequence	no sequence	no sequence	no sequence	no sequence	no sequence	no sequence	no sequence	no sequence	IS21 family transposase
	no sequence	no sequence	no sequence	no sequence	no sequence	no sequence	no sequence	no sequence	no sequence	no sequence	no sequence	no sequence	no sequence	no sequence	no sequence	no sequence	no sequence	no sequence	no sequence	no sequence	no sequence	no sequence	no sequence	ATP binding protein
	no sequence	no sequence	no sequence	no sequence	no sequence	no sequence	no sequence	EX350_11580	no gene	no sequence	no sequence	no sequence	no sequence	no sequence	no sequence	no sequence	no sequence	no sequence	no sequence	no sequence	no sequence	no sequence	no sequence	AAA family ATPase
	no sequence	no sequence	no sequence	no sequence	no sequence	no sequence	no sequence	EX350_11585	BS641_RS11880	no sequence	no sequence	no sequence	no sequence	no sequence	no sequence	no sequence	no sequence	no sequence	no sequence	no sequence	no sequence	no sequence	no sequence	IS21 family transposase
	no sequence	no sequence	no sequence	no sequence	no sequence	no sequence	no sequence	EX350_11590	BS641_RS11885	no sequence	no sequence	no sequence	no sequence	no sequence	no sequence	no sequence	no sequence	no sequence	no sequence	no sequence	no sequence	no sequence	no sequence	hypothetical protein
	no sequence	no sequence	no sequence	MAV_RS12855	BBJ32_20935	MAA44156_01722	DBO90_08670	EX350_11595	BS641_RS11890	BJP78_13630	MAH_RS12840	EC390_20150	EC391_02570	EGM60_08790	EGM63_20640	EGM64_11885	CEP84_17455	RE97_10485	RC58_RS10475	MAP_RS10500	A0V42_RS08830	CEG92_RS09045	MAP_RS08800	hypothetical protein
	no sequence	no sequence	no sequence	MAV_RS12110	no sequence	no sequence	no sequence	EX350_11600	BS641_RS11895	BJP78_13635	MAH_RS12845	EC390_20155	EC391_02565	EGM60_08795	EGM63_20635	EGM64_11890	CEP84_17450	RE97_10480	RC58_RS10470	MAP_RS10495	A0V42_RS08835	CEG92_RS09050	MAP_RS08805	acyl-CoA thioesterase II
	no sequence	no sequence	no sequence	no sequence	no sequence	no sequence	no sequence	EX350_11605	BS641_RS11900	BJP78_13640	MAH_RS12850	EC390_20160	EC391_02560	EGM60_08800	EGM63_20630	EGM64_11895	CEP84_17445	RE97_10475	RC58_RS10465	MAP_RS10490	A0V42_RS08840	CEG92_RS09055	MAP_RS08810	GTP-binding protein
	no sequence	no sequence	no sequence	no sequence	no sequence	no sequence	no sequence	EX350_11610	BS641_RS11905	BJP78_13645	MAH_RS12855	EC390_20165	EC391_02555	EGM60_08805	EGM63_20625	EGM64_11900	CEP84_17440	RE97_10470	RC58_RS10460	MAP_RS10485	A0V42_RS08845	CEG92_RS09060	MAP_RS08815	TetR/AcrR family transcriptional regulator
	no sequence	no sequence	no sequence	no sequence	no sequence	no sequence	no sequence	EX350_11615	BS641_RS11910	BJP78_13650	no gene	no sequence	no sequence	no sequence	no sequence	no sequence	no sequence	no sequence	no sequence	no sequence	no sequence	no sequence	no sequence	3-(3-hydroxy-phenyl)propionate/3-hydroxycinnamic acid hydroxylase
	no sequence	no sequence	no sequence	no sequence	no sequence	no sequence	no sequence	EX350_11620	BS641_RS11915	BJP78_13655	MAH_RS12860	no sequence	no sequence	no sequence	no sequence	no sequence	no sequence	no sequence	no sequence	no sequence	no sequence	no sequence	no sequence	alpha/beta fold hydrolase
	no sequence	no sequence	no sequence	no sequence	no sequence	no sequence	no sequence	EX350_11625	BS641_RS11920	BJP78_13660	MAH_RS12865	no sequence	no sequence	no sequence	no sequence	no sequence	no sequence	no sequence	no sequence	no sequence	no sequence	no sequence	no sequence	extradiol ring-cleavage dioxygenase
	no sequence	no sequence	no sequence	no sequence	no sequence	no sequence	no sequence	no gene	no gene	no gene	no gene	EC390_20170	EC391_02550	EGM60_08810	EGM63_20620	EGM64_11905	no gene	no gene	no gene	no gene	no gene	no gene	no gene	hypothetical protein
	no sequence	no sequence	no sequence	MAV_RS11995	no sequence	no sequence	no sequence	EX350_11630	BS641_RS11925	BJP78_13665	MAH_RS12870	EC390_20175	EC391_02545	EGM60_08815	EGM63_20615	EGM64_11910	CEP84_17435	RE97_10465	RC58_RS10455	MAP_RS10480	A0V42_RS08850	CEG92_RS09065	MAP_RS08820	hypothetical protein
	no sequence	no sequence	no sequence	MAV_RS11990	no sequence	no sequence	no sequence	EX350_11635	BS641_RS11930	BJP78_13670	MAH_RS12875	EC390_20180	EC391_02540	EGM60_08820	EGM63_20610	EGM64_11915	CEP84_17430	RE97_10460	RC58_RS10450	MAP_RS10475	A0V42_RS08855	CEG92_RS09070	MAP_RS08825	PPE family protein
	no sequence	no sequence	no sequence	MAV_RS11985	BBJ32_20930	MAA44156_01723	DBO90_08675	EX350_11640	BS641_RS11935	BJP78_13675	MAH_RS12880	EC390_20185	EC391_02535	EGM60_08825	EGM63_20605	EGM64_11920	CEP84_17425	RE97_10455	RC58_RS10445	MAP_RS10470	A0V42_RS08860	CEG92_RS09075	MAP_RS08830	alpha/beta hydrolase
	no sequence	no sequence	no sequence	MAV_RS11980	BBJ32_20925	MAA44156_01724	DBO90_08680	EX350_11645	BS641_RS11940	BJP78_13680	MAH_RS12885	EC390_20190	EC391_02530	EGM60_08830	EGM63_20600	EGM64_11925	CEP84_17420	RE97_10450	RC58_RS10440	MAP_RS10465	A0V42_RS08865	CEG92_RS09080	MAP_RS08835	TetR family transcriptional regulator
	no sequence	no sequence	no sequence	MAV_RS11975	BBJ32_20920	MAA44156_01725	DBO90_08685	EX350_11650	BS641_RS11945	BJP78_13685	MAH_RS12890	EC390_20195	EC391_02525	EGM60_08835	EGM63_20595	EGM64_11930	CEP84_17415	RE97_10445	RC58_RS10435	MAP_RS10460	A0V42_RS08870	CEG92_RS09085	MAP_RS08840	membrane protein
	no sequence	no sequence	no sequence	MAV_RS11970	BBJ32_20915	MAA44156_01726	DBO90_08690	EX350_11655	BS641_RS11950	BJP78_13690	MAH_RS12895	EC390_20200	EC391_02520	EGM60_08840	EGM63_20590	EGM64_11935	CEP84_17410	RE97_10440	RC58_RS10430	MAP_RS10455	A0V42_RS08875	CEG92_RS09090	MAP_RS08845	MMPL family transporter
	no sequence	no sequence	no sequence	MAV_RS11965	BBJ32_20910	MAA44156_01727	DBO90_08695	EX350_11660	BS641_RS11955	BJP78_13695	MAH_RS12900	EC390_20205	EC391_02515	EGM60_08845	EGM63_20585	EGM64_11940	CEP84_17405	RE97_10435	RC58_RS10425	MAP_RS10450	A0V42_RS08880	CEG92_RS09095	MAP_RS08850	3-oxoacyl-ACP reductase
	no sequence	no sequence	no sequence	MAV_RS11960	BBJ32_20905	MAA44156_01728	DBO90_08700	EX350_11665	BS641_RS11960	BJP78_13700	MAH_RS12905	EC390_20210	EC391_02510	EGM60_08850	EGM63_20580	EGM64_11945	CEP84_17400	RE97_10430	RC58_RS10420	MAP_RS10445	A0V42_RS08885	CEG92_RS09100	MAP_RS08855	PAS domain S-box protein
	no sequence	no sequence	no sequence	MAV_RS11955	BBJ32_20900	MAA44156_01729	DBO90_08705	EX350_11670	BS641_RS11965	BJP78_13705	MAH_RS12910	EC390_20215	EC391_02505	EGM60_08855	EGM63_20575	EGM64_11950	CEP84_17395	RE97_10425	RC58_RS10415	MAP_RS10440	A0V42_RS08890	CEG92_RS09105	MAP_RS08860	universal stress protein
	no sequence	no sequence	no sequence	MAV_RS11950	BBJ32_20895	MAA44156_01730	DBO90_08710	EX350_11675	BS641_RS11970	BJP78_13710	MAH_RS12915	EC390_20220	EC391_02500	EGM60_08860	EGM63_20570	EGM64_11955	CEP84_17390	RE97_10420	RC58_RS10410	MAP_RS10435	A0V42_RS08895	CEG92_RS09110	MAP_RS08865	universal stress protein
	no sequence	no sequence	no sequence	MAV_RS11945	BBJ32_20890	MAA44156_01731	DBO90_08715	EX350_11680	BS641_RS11975	BJP78_13715	MAH_RS12920	EC390_20225	EC391_02495	EGM60_08865	EGM63_20565	EGM64_11960	CEP84_17385	RE97_10415	RC58_RS10405	MAP_RS10430	A0V42_RS08900	CEG92_RS09115	MAP_RS08870	NAD(P)H nitroreductase
	no sequence	no sequence	no sequence	MAV_RS11940	BBJ32_20885	MAA44156_01732	DBO90_08720	EX350_11685	BS641_RS11980	BJP78_13720	MAH_RS12925	EC390_20230	EC391_02490	EGM60_08870	EGM63_20560	EGM64_11961	CEP84_17380	RE97_10410	RC58_RS10400	MAP_RS10425	A0V42_RS08905	CEG92_RS09120	MAP_RS08875	hypothetical protein
	no sequence	no sequence	MAPS_RS22430	MAV_RS11935	BBJ32_20880	MAA44156_01733	DBO90_08725	EX350_11690	BS641_RS11985	BJP78_13725	MAH_RS12930	EC390_20235	EC391_02485	EGM60_08875	EGM63_20555	EGM64_11962	CEP84_17375	RE97_10405	RC58_RS10395	MAP_RS10420	A0V42_RS08910	CEG92_RS09125	MAP_RS08880	STAS/SEC14 domain-containing protein
Genes in red were classified as pseudo genes
