# Supplementary material for: Complete Genome Sequence of Ovine Mycobacterium avium subsp. paratuberculosis Strain JIII-386 (MAP-S/type III) and Its Comparison to MAP-S/type I, MAP-C, and M. avium Complex Genomes
Source: Microorganisms. 2020 Dec 29;9(1):70. doi: 10.3390/microorganisms9010070 (PMC7823733; doi:10.3390/microorganisms9010070)
Supplement: Supplementary file 1 [file microorganisms-09-00070-s001.zip › Table_S11_(a-f)_Results_of_strict_singleton_analyses.xlsx]

## Sheet: Table S11a
Table S11a. Strict singletons of MAP-S / type III core genome of JIII-386 & S397 in comparison to the genome of strain Telford (MAP-S / type I)
Gene in JIII-386	Predicted function	Further description
CDQ89_00985	peptidase
CDQ89_01630	NUDIX domain-containing protein
CDQ89_02015	glycosyltransferase family 9 protein	not present MAP-C core and pan genome
CDQ89_02025	bifunctional heptose 7-phosphate kinase/heptose 1-phosphate adenyltransferase	not present MAP-C core genome
CDQ89_02165	hypothetical protein
CDQ89_03080	sugar porter family MFS transporter
CDQ89_04160	MFS transporter
CDQ89_05540	acetoacetate decarboxylase family protein
CDQ89_05800	aromatic-ring-hydroxylating dioxygenase subunit alpha
CDQ89_06750	extracellular solute-binding protein
CDQ89_07905	SGNH/GDSL hydrolase family protein
CDQ89_08125	hypothetical protein	not present MAP-C core genome
CDQ89_09695	cytochrome bc complex cytochrome b subunit
CDQ89_10875	osmoprotectant NAGGN system M42 family peptidase
CDQ89_10905	hypothetical protein
CDQ89_11625	TetR/AcrR family transcriptional regulator
CDQ89_11870	nuclear transport factor 2 family protein
CDQ89_12015	hypothetical protein	not present MAP-C core and pan genome
CDQ89_12025	CoA transferase	not present MAP-C core and pan genome
CDQ89_12370	N-acetylglutaminylglutamine amidotransferase
CDQ89_13980	mycobactin polyketide synthase MbtD	*frameshifted in Telford
CDQ89_14295	salicylate synthase	not present MAP-C core genome
CDQ89_14435	RND family transporter	*frameshifted in Telford and K-10, not present in MAP-C pan genome
CDQ89_14660	homocysteine S-methyltransferase
CDQ89_14955	dipeptidase
CDQ89_15800	hypothetical protein
CDQ89_16655	FAD-dependent oxidoreductase
CDQ89_17170	nuclear transport factor 2 family protein
CDQ89_17330	virulence factor Mce family protein	*frameshifted in Telford, not present MAP-C core genome
CDQ89_18070	type II secretion system F family protein	not present MAP-C core genome
CDQ89_19580	cyanase
CDQ89_19590	nitroreductase
CDQ89_20020	acyltransferase
CDQ89_20175	hypothetical protein
CDQ89_20940	hypothetical protein
CDQ89_21675	hypothetical protein	not present MAP-C core genome
CDQ89_23095	hypothetical protein

## Sheet: Table S11b
Table S11b. Strict singletons of the genome of strain Telford (MAP-S / type I) compared with
the MAP-S / type III pan genome of JIII-386 & S397.
Gene in Telford	Predicted function	Further description
EGA31_00175	hypothetical protein	not present in MAP-C core genome
EGA31_01040	hypothetical protein	not present in MAP-C core genome
EGA31_01110	PirG	not present in MAP-C core genome
EGA31_01390	MBL fold metallo-hydrolase
EGA31_03095	PAS domain S-box protein
EGA31_04555	hypothetical protein	not present in MAP-C core and pan genome
EGA31_04795	hypothetical protein	not present in MAP-C core genome
EGA31_06365	hypothetical protein	not present in MAP-C core genome
EGA31_06415	hypothetical protein
EGA31_06675	PE domain-containing protein	not present in MAP-C core genome
EGA31_06980	hypothetical protein	not present in MAP-C core and pan genome
EGA31_07105	amino acid adenylation domain-containing protein	not present in MAP-C core genome
EGA31_07795	hypothetical protein	not present in MAP-C core genome
EGA31_08715	N-acetylglutaminylglutamine synthetase
EGA31_10390	hypothetical protein	not present in MAP-C core and pan genome
EGA31_10460	hypothetical protein	not present in MAP-C core and pan genome
EGA31_11015	YafY family transcriptional regulator
EGA31_13130	protein translocase subunit SecD	not present in MAP-C core genome
EGA31_13935	hypothetical protein	not present in MAP-C core and pan genome
EGA31_14130	hypothetical protein	not present in MAP-C core and pan genome
EGA31_15335	hypothetical protein	not present in MAP-C core genome
EGA31_18325	hypothetical protein	not present in MAP-C core genome
EGA31_19355	PE family protein	not present in MAP-C core genome
EGA31_21025	hypothetical protein	not present in MAP-C core and pan genome
EGA31_21755	hypothetical protein
EGA31_21890	hypothetical protein
EGA31_23190	alpha/beta hydrolase	not present in MAP-C core genome

## Sheet: Table S11c
Table S11c. Strict singletons of MAP-S core genome (JIII-386, S397, and Telford) in comparison to MAP-C (n = 11) pan genome.
MAP-S specific genes, belonging to LSPSs I - IV and also to these singeltons, are not shown. For these genes see Table S10.
Genes in JIII-386	Pedicted function	Further description
CDQ89_00815	TetR/AcrR family transcriptional regulator	*
CDQ89_01540	LLM class flavin-dependent oxidoreductase	absent; present in MAH and MAA
CDQ89_01545	GntR family transcriptional regulator	absent; present in MAH and MAA
CDQ89_01675	IS1182 family transposase
CDQ89_01680	GMC family oxidoreductase	absent; present in MAH and MAA
CDQ89_02225	GGDEF domain-containing protein	**, present in MAH and MAA
CDQ89_02230	hypothetical protein	absent; present in MAH and MAA
CDQ89_02235	glutathione peroxidase	absent; present in MAH and MAA
CDQ89_03185	TetR/AcrR family transcriptional regulator	absent; present in MAH and MAA
CDQ89_03450	M15 family metallopeptidase	*
CDQ89_04020	1-acyl-sn-glycerol-3-phosphate acyltransferase	*
CDQ89_04900	manganese-binding transcriptional regulator MntR	*
CDQ89_05280	DUF952 domain-containing protein	*
CDQ89_05475	cation transporter	*
CDQ89_06690	helix-turn-helix transcriptional regulator	**
CDQ89_07760	potassium-transporting ATPase subunit KdpB	*
CDQ89_08185	hypothetical protein	*
CDQ89_08245	ABC transporter permease	*
CDQ89_08345	ABC transporter substrate-binding protein	*
CDQ89_08640	TPM domain-containing protein	*
CDQ89_09320	diacylglycerol kinase	*
CDQ89_10290	hypothetical protein	absent; frameshifted in MAH; absent in MAA
CDQ89_10295	DUF4404 family protein	absent; present in MAH; absent in MAA
CDQ89_10300	hypothetical protein	absent; present in MAH and MAA
CDQ89_12980	TIGR02234 family membrane protein	*
CDQ89_15070	acyl--CoA ligase	*
CDQ89_15430	rhomboid family intramembrane serine protease	**
CDQ89_16050	GTP 3,8-cyclase MoaA	*
CDQ89_18300	iron-containing redox enzyme family protein	*
CDQ89_19685	Mut7-C ubiquitin/RNAse domain-containing protein	*
CDQ89_20010	LLM class flavin-dependent oxidoreductase	*
CDQ89_20100	hypothetical protein	*
CDQ89_20985	nuclear transport factor 2 family protein	*
CDQ89_21640	nitrite reductase small subunit NirD	*
CDQ89_21925	sensor domain-containing diguanylate cyclase	***
present in MAP-C, but * frameshifted; **incomplete or interrupted, ***internal stop
absent: in MAP-C

## Sheet: Table S11d
Table S10d. Strict singletons of MAP-C core genome (n = 11) in comparison to MAP-S core genome (n = 3).
Genes of deletion #1 and #2, absent in MAP-S genomes (see Text and Figure 8), are not shown.
Genes in K-10	Predicted function	Further information
MAP_RS22345	TetR/AcrR family transcriptional regulator
MAP_RS00055	cytochrome P450
MAP_RS00295	DUF1214 domain-containing protein
MAP_RS00305	sulfotransferase
MAP_RS00355	single-stranded DNA-binding protein
MAP_RS00415	DUF5134 domain-containing protein
MAP_RS00500	TetR family transcriptional regulator
MAP_RS00700	hypothetical protein
MAP_RS00795	PPE family protein
MAP_RS00885	PHP domain-containing protein
MAP_RS00935	hypothetical protein
MAP_RS00960	DUF2470 domain-containing protein
MAP_RS01065	glycosyltransferase family 2 protein
MAP_RS01130	Lrp/AsnC family transcriptional regulator
MAP_RS01330	alkyl sulfatase
MAP_RS01335	NADPH:quinone oxidoreductase family protein
MAP_RS01565	DUF4185 domain-containing protein
MAP_RS01595	glutamine amidotransferase
MAP_RS01620	FAD-binding oxidoreductase
MAP_RS01655	hypothetical protein
MAP_RS01720	DUF2961 domain-containing protein
MAP_RS01745	cytochrome P450
MAP_RS01755	NUDIX domain-containing protein
MAP_RS01820	DUF58 domain-containing protein
MAP_RS01850	translation elongation factor
MAP_RS01855	L-seryl-tRNA(Sec) selenium transferase
MAP_RS01885	nitrite reductase	gene of predicted LGT*
MAP_RS02115	hypothetical protein
MAP_RS02155	DUF1998 domain-containing protein
MAP_RS02285	alpha/beta hydrolase
MAP_RS02295	hypothetical protein
MAP_RS02300	ATP-dependent zinc metalloprotease FtsH
MAP_RS02475	arsenic transporter
MAP_RS02500	ABC transporter substrate-binding protein
MAP_RS02565	pyridoxal phosphate-dependent aminotransferase
MAP_RS02725	hypothetical protein	gene of predicted LGT*
MAP_RS02745	hypothetical protein
MAP_RS02825	hypothetical protein
MAP_RS03035	hypothetical protein
MAP_RS03105	DUF429 domain-containing protein
MAP_RS03140	TetR family transcriptional regulator
MAP_RS03210	M18 family aminopeptidase
MAP_RS03230	CPBP family intramembrane metalloprotease
MAP_RS22470	hypothetical protein
MAP_RS03465	hypothetical protein	gene of predicted LGT*
MAP_RS03530	FAD-binding protein
MAP_RS03775	hypothetical protein
MAP_RS03820	hypothetical protein
MAP_RS04235	NAD(P)/FAD-dependent oxidoreductase
MAP_RS04280	acetyl-CoA carboxylase carboxyltransferase subunit beta
MAP_RS22510	hypothetical protein	gene of predicted LGT*
MAP_RS22525	hypothetical protein	gene of predicted LGT*
MAP_RS04380	hypothetical protein	gene of predicted LGT*
MAP_RS22535	cell division protein FtsK	gene of predicted LGT*
MAP_RS04495	diiron oxygenase
MAP_RS04535	M23 family peptidase
MAP_RS04570	phosphoribosylglycinamide formyltransferase
MAP_RS04665	hypothetical protein
MAP_RS04710	TetR/AcrR family transcriptional regulator
MAP_RS04910	hypothetical protein
MAP_RS04950	long-chain-fatty-acid--CoA ligase
MAP_RS05025	septation inhibitor protein
MAP_RS05055	potassium-transporting ATPase subunit C
MAP_RS05165	hypothetical protein
MAP_RS05205	SGNH/GDSL hydrolase family protein
MAP_RS05280	crossover junction endodeoxyribonuclease RuvC
MAP_RS22580	hypothetical protein
MAP_RS05460	hypothetical protein
MAP_RS05635	GntR family transcriptional regulator
MAP_RS05660	fumarate reductase/succinate dehydrogenase flavoprotein subunit
MAP_RS05670	hypothetical protein
MAP_RS22585	hypothetical protein	gene of predicted LGT*
MAP_RS05905	hypothetical protein	gene of predicted LGT*
MAP_RS06200	hypothetical protein	gene of predicted LGT*
MAP_RS06675	cytochrome d ubiquinol oxidase subunit II
MAP_RS06815	excinuclease ABC subunit UvrA
MAP_RS06830	cytochrome P450
MAP_RS06915	N-acetyl-gamma-glutamyl-phosphate reductase
MAP_RS06975	cytochrome P450
MAP_RS07185	GTPase Der
MAP_RS07220	N-acetylglutaminylglutamine amidotransferase
MAP_RS07225	N-acetylglutaminylglutamine synthetase
MAP_RS07255	hypothetical protein
MAP_RS07290	hypothetical protein
MAP_RS07295	short-chain dehydrogenase
MAP_RS07350	IclR family transcriptional regulator
MAP_RS07530	class I SAM-dependent methyltransferase
MAP_RS07550	aromatic ring-hydroxylating dioxygenase subunit alpha
MAP_RS07625	nuclear transport factor 2 family protein	gene of predicted LGT*
MAP_RS07870	TetR family transcriptional regulator
MAP_RS07985	hypothetical protein
MAP_RS08000	CPBP family intramembrane metalloprotease
MAP_RS22625	hypothetical protein	gene of predicted LGT*
MAP_RS08565	hypothetical protein
MAP_RS08590	osmoprotectant NAGGN system M42 family peptidase	gene of predicted LGT*
MAP_RS08600	hypothetical protein	gene of predicted LGT*
MAP_RS08605	KR domain-containing protein
MAP_RS08610	FKBP-type peptidyl-prolyl cis-trans isomerase
MAP_RS08620	molecular chaperone DnaJ	gene of predicted LGT*
MAP_RS08915	aldo/keto reductase
MAP_RS08955	deferrochelatase/peroxidase EfeB
MAP_RS08965	Fe2+/Pb2+ permease
MAP_RS09175	dienelactone hydrolase family protein
MAP_RS09180	PPOX class F420-dependent oxidoreductase
MAP_RS22670	DUF4237 domain-containing protein
MAP_RS09310	YafY family transcriptional regulator
MAP_RS09790	hypothetical protein
MAP_RS09795	NlpC/P60 family protein
MAP_RS09830	cytochrome bc complex cytochrome b subunit
MAP_RS09855	cytochrome c oxidase subunit 2
MAP_RS09940	2-oxoglutarate dehydrogenase, E2 component, dihydrolipoamide succinyltransferase
MAP_RS09965	RDD family protein
MAP_RS10035	hypothetical protein
MAP_RS10085	low molecular weight phosphotyrosine protein phosphatase
MAP_RS10090	SURF1 family protein
MAP_RS10155	beta-ketoacyl-[acyl-carrier-protein] synthase II
MAP_RS10160	beta-ketoacyl-[acyl-carrier-protein] synthase II
MAP_RS10230	molecular chaperone
MAP_RS10255	hypothetical protein
MAP_RS10280	hypothetical protein
MAP_RS10355	LysR family transcriptional regulator
MAP_RS10435	LLM class flavin-dependent oxidoreductase
MAP_RS10645	ornithine--oxo-acid transaminase
MAP_RS10810	LLM class flavin-dependent oxidoreductase
MAP_RS10860	PPE family protein
MAP_RS10900	ornithine decarboxylase
MAP_RS11055	KR domain-containing protein
MAP_RS11070	phenyloxazoline synthase MbtB
MAP_RS11185	hypothetical protein
MAP_RS11225	coproporphyrinogen III oxidase
MAP_RS11575	molybdenum cofactor guanylyltransferase
MAP_RS11595	homocysteine S-methyltransferase
MAP_RS11645	aminopeptidase N
MAP_RS11885	dipeptidase
MAP_RS22725	hypothetical protein
MAP_RS11950	cytochrome P450
MAP_RS11995	acyl-CoA dehydrogenase
MAP_RS12240	hypothetical protein
MAP_RS12405	glycogen-branching enzyme
MAP_RS12665	VOC family protein
MAP_RS12995	ABC transporter substrate-binding protein
MAP_RS13005	DUF4190 domain-containing protein
MAP_RS13020	lytic transglycosylase
MAP_RS13390	hypothetical protein
MAP_RS13395	hypothetical protein
MAP_RS13450	enoyl-CoA hydratase
MAP_RS13455	CPBP family intramembrane metalloprotease
MAP_RS13530	acyl-CoA dehydrogenase
MAP_RS13610	adenylate/guanylate cyclase domain-containing protein
MAP_RS13615	hypothetical protein
MAP_RS13630	glycoside hydrolase
MAP_RS13725	hypothetical protein
MAP_RS13880	transcriptional regulator
MAP_RS13900	hypothetical protein
MAP_RS13930	aromatic ring-hydroxylating dioxygenase subunit alpha
MAP_RS22805	hypothetical protein
MAP_RS14170	acetoacetate decarboxylase
MAP_RS14310	protoporphyrinogen oxidase
MAP_RS14410	inositol monophosphatase
MAP_RS14645	SAM-dependent methyltransferase
MAP_RS14860	enoyl-CoA hydratase
MAP_RS14930	cobyrinate a,c-diamide synthase
MAP_RS14995	gamma-glutamyl-gamma-aminobutyrate hydrolase
MAP_RS15040	zinc metalloprotease
MAP_RS15280	ATP-dependent helicase
MAP_RS22860	hypothetical protein
MAP_RS15500	IclR family transcriptional regulator
MAP_RS15530	MFS transporter
MAP_RS15780	type 2 isopentenyl-diphosphate Delta-isomerase
MAP_RS15785	membrane protein
MAP_RS15855	iron-siderophore ABC transporter substrate-binding protein
MAP_RS22865	hypothetical protein
MAP_RS15920	DNA polymerase IV
MAP_RS16195	YdiU family protein
MAP_RS16330	hypothetical protein	gene of predicted LGT*
MAP_RS16410	hypothetical protein
MAP_RS16600	PAS domain S-box protein
MAP_RS16850	hypothetical protein	gene of predicted LGT*
MAP_RS16965	ATP-dependent helicase
MAP_RS17010	DUF3107 domain-containing protein
MAP_RS17100	sulfotransferase
MAP_RS17140	3-phosphoshikimate 1-carboxyvinyltransferase
MAP_RS17215	hypothetical protein
MAP_RS17255	ComF family protein
MAP_RS17325	hypothetical protein
MAP_RS22905	hypothetical protein
MAP_RS17400	copper-translocating P-type ATPase
MAP_RS17465	biotin--[acetyl-CoA-carboxylase] ligase
MAP_RS17735	MFS transporter
MAP_RS17740	N-acetylglucosamine-6-phosphate deacetylase
MAP_RS17985	cation-translocating P-type ATPase
MAP_RS22930	hypothetical protein
MAP_RS22940	hypothetical protein
MAP_RS18100	oxalyl-CoA decarboxylase
MAP_RS18405	acyl-CoA thioesterase II	gene of predicted LGT*
MAP_RS18410	TIGR03619 family F420-dependent LLM class oxidoreductase
MAP_RS18565	YhgE/Pip domain-containing protein
MAP_RS18570	pirin family protein
MAP_RS18620	nitronate monooxygenase
MAP_RS18720	enoyl-CoA hydratase/isomerase family protein
MAP_RS18895	lipase maturation factor family protein
MAP_RS18910	beta-glucosidase
MAP_RS18970	hypothetical protein
MAP_RS18975	hypothetical protein
MAP_RS22970	hypothetical protein	gene of predicted LGT*
MAP_RS22990	ABC transporter ATP-binding protein
MAP_RS19185	hypothetical protein	gene of predicted LGT*
MAP_RS19490	hypothetical protein
MAP_RS23020	hypothetical protein	gene of predicted LGT*
MAP_RS19655	molecular chaperone
MAP_RS19675	hypothetical protein
MAP_RS19730	hypothetical protein
MAP_RS19740	hypothetical protein	gene of predicted LGT*
MAP_RS19750	FAD-dependent oxidoreductase
MAP_RS19820	hypothetical protein
MAP_RS19840	hypothetical protein
MAP_RS23025	hypothetical protein
MAP_RS19880	hypothetical protein
MAP_RS20010	SGNH/GDSL hydrolase family protein
MAP_RS20160	phosphatidylserine decarboxylase
MAP_RS20165	MFS transporter
MAP_RS20225	hypothetical protein
MAP_RS20300	carboxymuconolactone decarboxylase family protein
MAP_RS20310	acyl-ACP thioesterase
MAP_RS23030	hypothetical protein
MAP_RS20355	DUF2516 domain-containing protein
MAP_RS20365	2-deoxyribose-5-phosphate aldolase
MAP_RS20435	hypothetical protein
MAP_RS20570	acyltransferase
MAP_RS23055	hypothetical protein	gene of predicted LGT*
MAP_RS20630	cytochrome c biogenesis protein CcdA
MAP_RS20685	glycosyltransferase family 2 protein
MAP_RS20695	hypothetical protein
MAP_RS23070	hypothetical protein
MAP_RS20940	FadR family transcriptional regulator
MAP_RS20985	TVP38/TMEM64 family protein
MAP_RS21010	nitroreductase
MAP_RS21020	cyanate hydratase
MAP_RS21150	alpha-mannosidase
MAP_RS21490	signal peptide peptidase SppA
MAP_RS21740	type VII secretion protein EccB
MAP_RS21750	type VII secretion integral membrane protein EccD
MAP_RS21830	bifunctional ADP-dependent NAD(P)H-hydrate dehydratase/NAD(P)H-hydrate epimerase
MAP_RS23100	hypothetical protein	gene of predicted LGT*
MAP_RS21900	FAD-dependent oxidoreductase
MAP_RS22085	sulfotransferase
MAP_RS22145	two-component sensor histidine kinase
MAP_RS22185	hypothetical protein
MAP_RS22210	hypothetical protein
MAP_RS22215	hypothetical protein
MAP_RS22245	RNA polymerase sigma factor SigM
MAP_RS22250	hypothetical protein
LGT* - Genes (here n = 24), which are possibly originated from lateral gene transfer (LGT) in MAP, according to a study of Marri et al. [87].

## Sheet: Table S11e
Table S10e. Strict singletons of MAP-C core genome (n = 11) in comparison to MAP-S pan genome (n = 3).
Genes of deletion #1 and #2, absent in MAP-S genomes (see Text and Figure 8), are not shown.
Genes in K-10	Predicted function	Further information
MAP_RS00055	cytochrome P450
MAP_RS00500	TetR family transcriptional regulator
MAP_RS00700	hypothetical protein
MAP_RS01335	NADPH:quinone oxidoreductase family protein
MAP_RS01620	FAD-binding oxidoreductase
MAP_RS01720	DUF2961 domain-containing protein
MAP_RS02725	hypothetical protein	gene of predicted LGT*
MAP_RS02745	hypothetical protein
MAP_RS03775	hypothetical protein
MAP_RS03820	hypothetical protein
MAP_RS04380	hypothetical protein	gene of predicted LGT*
MAP_RS04950	long-chain-fatty-acid--CoA ligase
MAP_RS06975	cytochrome P450
MAP_RS07255	hypothetical protein
MAP_RS07550	aromatic ring-hydroxylating dioxygenase subunit alpha
MAP_RS08000	CPBP family intramembrane metalloprotease
MAP_RS10085	low molecular weight phosphotyrosine protein phosphatase	gene of predicted LGT*
MAP_RS10645	ornithine--oxo-acid transaminase
MAP_RS10810	LLM class flavin-dependent oxidoreductase
MAP_RS11185	hypothetical protein
MAP_RS11225	coproporphyrinogen III oxidase
MAP_RS13450	enoyl-CoA hydratase
MAP_RS14860	enoyl-CoA hydratase
MAP_RS22865	hypothetical protein
MAP_RS17010	DUF3107 domain-containing protein
MAP_RS17100	sulfotransferase
MAP_RS17400	copper-translocating P-type ATPase
MAP_RS18405	acyl-CoA thioesterase II	gene of predicted LGT*
MAP_RS18720	enoyl-CoA hydratase/isomerase family protein
MAP_RS22990	ABC transporter ATP-binding protein
MAP_RS23020	hypothetical protein
MAP_RS19740	hypothetical protein	gene of predicted LGT*
MAP_RS20310	acyl-ACP thioesterase
MAP_RS20355	DUF2516 domain-containing protein
MAP_RS21490	signal peptide peptidase SppA
MAP_RS22145	two-component sensor histidine kinase
* LGT - Genes (here n = 5), which are possibly originated from lateral gene transfer (LGT) in MAP, searched and listed in a study of Marri et al. [87].

## Sheet: Table S11f
Table S11f. Strict singletons of MAP & MAA core genome (n = 17) in comparison to MAH core genome (n = 5).
Genes in K-10	Predicted function	Further information
MAP_RS00150	hypothetical protein
MAP_RS00380	class I SAM-dependent methyltransferase
MAP_RS00385	TetR family transcriptional regulator
MAP_RS00400	hypothetical protein	gene of predicted LGT*
MAP_RS00405	hypothetical protein	gene of predicted LGT*
MAP_RS00410	NAD(P)-dependent oxidoreductase
MAP_RS00420	FAD-binding oxidoreductase
MAP_RS00430	hypothetical protein	gene of predicted LGT*
MAP_RS00455	DUF4440 domain-containing protein
MAP_RS00460	N-acetyltransferase
MAP_RS00610	hypothetical protein	gene of predicted LGT*
MAP_RS00615	hypothetical protein	gene of predicted LGT*
MAP_RS00675	MFS transporter
MAP_RS00880	hypothetical protein
MAP_RS01200	TauD/TfdA family dioxygenase
MAP_RS01225	hypothetical protein
MAP_RS01380	ABC transporter
MAP_RS01695	KR domain-containing protein
MAP_RS02110	HAD-IB family hydrolase
MAP_RS02385	lignostilbene-alpha,beta-dioxygenase-like enzyme
MAP_RS02415	hypothetical protein
MAP_RS02610	hypothetical protein
MAP_RS02870	virulence factor Mce family protein
MAP_RS03220	hypothetical protein	gene of predicted LGT*
MAP_RS03535	IclR family transcriptional regulator
MAP_RS03550	3-carboxyethylcatechol 2,3-dioxygenase
MAP_RS03580	multicopper oxidase family protein
MAP_RS03640	TetR/AcrR family transcriptional regulator
MAP_RS03810	4-carboxymuconolactone decarboxylase	gene of predicted LGT*
MAP_RS03845	hypothetical protein
MAP_RS03925	hypothetical protein
MAP_RS04230	citrate synthase
MAP_RS04330	hypothetical protein
MAP_RS04795	dehydrogenase
MAP_RS04835	aldo/keto reductase	gene of predicted LGT*
MAP_RS04840	GMC family oxidoreductase
MAP_RS04845	hypothetical protein
MAP_RS04850	gfo/Idh/MocA family oxidoreductase
MAP_RS04855	polysaccharide biosynthesis protein
MAP_RS04860	hypothetical protein
MAP_RS04865	hypothetical protein
MAP_RS04870	glycosyl transferase family 1
MAP_RS04875	teichoic acid transporter
MAP_RS04880	sugar transferase
MAP_RS05005	transcription-repair coupling factor
MAP_RS05220	RDD family protein
MAP_RS05530	hypothetical protein
MAP_RS06185	sensor domain-containing protein
MAP_RS06255	GDP-mannose 4,6-dehydratase
MAP_RS06260	GDP-L-fucose synthase
MAP_RS06280	daunorubicin resistance protein DrrA family ABC transporter ATP-binding protein
MAP_RS06560	nitroreductase family deazaflavin-dependent oxidoreductase
MAP_RS06690	adenylate cyclase
MAP_RS07020	mandelate racemase
MAP_RS07035	GMC family oxidoreductase
MAP_RS07155	O-methyltransferase
MAP_RS08020	CoA transferase
MAP_RS08025	acetyl-CoA acetyltransferase
MAP_RS08050	RNA methyltransferase
MAP_RS08060	endopeptidase La
MAP_RS08145	hypothetical protein	gene of predicted LGT*
MAP_RS08295	MFS transporter
MAP_RS08310	UbiX family flavin prenyltransferase	gene of predicted LGT*
MAP_RS08315	hypothetical protein	gene of predicted LGT*
MAP_RS08320	UbiD family decarboxylase	gene of predicted LGT*
MAP_RS08560	ATP-dependent RNA helicase HrpA
MAP_RS08685	KR domain-containing protein
MAP_RS08700	alpha/beta hydrolase
MAP_RS08740	DUF1942 domain-containing protein
MAP_RS08755	hypothetical protein
MAP_RS08775	cytochrome b561	gene of predicted LGT*
MAP_RS08780	catalase
MAP_RS08790	alpha/beta hydrolase
MAP_RS08905	nuclear transport factor 2 family protein
MAP_RS09105	hypothetical protein
MAP_RS09210	precorrin-3B synthase
MAP_RS09335	proteasome accessory factor PafA2
MAP_RS09340	hypothetical protein
MAP_RS09660	UDP-N-acetylmuramoyl-tripeptide--D-alanyl-D- alanine ligase
MAP_RS10040	class I SAM-dependent methyltransferase
MAP_RS10050	cytochrome P450
MAP_RS10210	S-(hydroxymethyl)mycothiol dehydrogenase
MAP_RS10300	PIN domain-containing protein
MAP_RS10305	prevent-host-death family protein
MAP_RS10310	VOC family protein
MAP_RS10380	Na+/H+ antiporter
MAP_RS10425	TetR/AcrR family transcriptional regulator	gene of predicted LGT*
MAP_RS10670	MarR family transcriptional regulator
MAP_RS10775	putative sulfate exporter family transporter
MAP_RS11310	circularly permuted type 2 ATP-grasp protein
MAP_RS11560	enoyl reductase
MAP_RS11710	glycerol-3-phosphate acyltransferase
MAP_RS12470	pyridoxamine 5-phosphate oxidase	gene of predicted LGT*
MAP_RS12600	arginine--tRNA ligase
MAP_RS12620	nitroreductase family deazaflavin-dependent oxidoreductase
MAP_RS12970	hypothetical protein
MAP_RS13040	hypothetical protein
MAP_RS13045	RNA polymerase sigma factor SigE
MAP_RS13510	amino acid ABC transporter substrate-binding protein	gene of predicted LGT*
MAP_RS13605	glucose-6-phosphate dehydrogenase
MAP_RS13660	HNH endonuclease	gene of predicted LGT*
MAP_RS14135	helix-turn-helix domain-containing protein
MAP_RS14560	tRNA (N6-isopentenyl adenosine(37)-C2)-methylthiotransferase MiaB
MAP_RS15020	DUF1707 domain-containing protein
MAP_RS15060	23S rRNA (adenine(2503)-C(2))-methyltransferase RlmN
MAP_RS15100	KR domain-containing protein
MAP_RS15115	amidase
MAP_RS15470	2-phospho-L-lactate guanylyltransferase
MAP_RS15520	glutamate--tRNA ligase
MAP_RS15565	acetolactate synthase large subunit
MAP_RS15655	sensor domain-containing protein
MAP_RS15725	polyprenyl synthetase
MAP_RS15810	hypothetical protein
MAP_RS16155	phosphoglucomutase (alpha-D-glucose-1,6-bisphosphate-dependent)
MAP_RS16375	homogentisate 1,2-dioxygenase
MAP_RS16415	nuclear transport factor 2 family protein	gene of predicted LGT*
MAP_RS16465	NADH-quinone oxidoreductase subunit NuoH
MAP_RS16545	NAD(P)-dependent oxidoreductase
MAP_RS16595	chemotaxis protein CheB
MAP_RS16610	chemotaxis protein CheB
MAP_RS16665	DNA topoisomerase
MAP_RS16780	NAD(P)/FAD-dependent oxidoreductase
MAP_RS17080	mycothiol system anti-sigma-R factor
MAP_RS17240	hypothetical protein	gene of predicted LGT*
MAP_RS17265	hypothetical protein
MAP_RS17330	phosphomannomutase/phosphoglucomutase
MAP_RS17560	Fpg/Nei family DNA glycosylase
MAP_RS17605	NAD(P)H-quinone dehydrogenase
MAP_RS17750	inner membrane protein YhjD
MAP_RS17830	pentapeptide repeat-containing protein
MAP_RS17905	hypothetical protein	gene of predicted LGT*
MAP_RS18150	ABC transporter ATP-binding protein
MAP_RS18155	MarR family transcriptional regulator
MAP_RS18160	metallophosphoesterase
MAP_RS18175	alpha/beta hydrolase	gene of predicted LGT*
MAP_RS18195	F420-dependent hydroxymycolic acid dehydrogenase
MAP_RS18315	LytR family transcriptional regulator
MAP_RS18625	membrane protein
MAP_RS18855	PucR family transcriptional regulator
MAP_RS19060	hypothetical protein
MAP_RS19375	type VII secretion protein EccC
MAP_RS19560	IS110 family transposase
MAP_RS19680	hypothetical protein
MAP_RS19755	aldose 1-epimerase
MAP_RS19945	DUF1800 domain-containing protein
MAP_RS20265	S9 family peptidase
MAP_RS20380	DUF2505 domain-containing protein
MAP_RS20430	NUDIX domain-containing protein
MAP_RS20460	thioesterase family protein
MAP_RS20845	divalent metal cation transporter
MAP_RS21115	RNA polymerase subunit sigma-24
MAP_RS21185	hypothetical protein
MAP_RS21605	aspartate aminotransferase
MAP_RS22130	aromatic ring-hydroxylating dioxygenase subunit alpha
MAP_RS22160	type VII secretion protein EccC
MAP_RS22235	hypothetical protein
* LGT - Genes (here n = 21), which are possibly originated from lateral gene transfer (LGT) in MAP, searched and listed in a study of Marri et al. [87].
