# Supplementary material for: Complete Genome Sequence of Ovine Mycobacterium avium subsp. paratuberculosis Strain JIII-386 (MAP-S/type III) and Its Comparison to MAP-S/type I, MAP-C, and M. avium Complex Genomes
Source: Microorganisms. 2020 Dec 29;9(1):70. doi: 10.3390/microorganisms9010070 (PMC7823733; doi:10.3390/microorganisms9010070)
Supplement: Supplementary file 1 [file microorganisms-09-00070-s001.zip › Table_S1_List_of_used_bioinformatic_tools.xlsx]

## Sheet: Tabelle1
Table S1. List of used bioinformatic tools.
Name	Task	Reference
MinKNOW 1.13.1	Remote control tool for a MinION	-
albacore 2.3.1	Base calling	-
canu 1.6	Assembly of long reads	[46]
pilon 1.22	Polishing of consensus sequence	[47]
Bwa-mem 0.7.12	Read mapping for polishing	[48]
bowtie2 v2.3.2.	Read mapping for polishing	[49]
BUSCO 3.0.2	Assembly quality control	[50]
PGAP	Genome annotation	[51]
RNAmmer 1.2	rRNA prediction
aragorn 1.2.38	tRNA prediction
tRNAscan-SE 2.0	tRNA prediction
Infernal 1.1.3 and Rfam	ncRNA prediction
GenDB	Genome visualization	[52]
MAUVE	Comparative genomics	[53]
r2cat	Comparative genomics	[54]
Island Viewer 4	Pipeline for the prediction of genomic islands	[55]
IslandPick	Prediction of genomic islands
SIGI-HMM	Prediction of genomic islands
IslandPath-DIMOB	Prediction of genomic islands
Islander software	Prediction of genomic islands
Geneious	Comparative genomics
EDGAR 2.0	Comparative & phylo genomics	[56]
Isfinder	IS data base
PHASTER	Prediction of prophages in genomes	[57]
antiSMASH 5.1.2.	Prediction of secondary metabolites	[58]
ARG-ANNOT	Database for antibiotic resistance genes	[59]
CRISPRCasFinder	Prediction of CRISPR cas regions
BLAST	Sequence comparions and alignments	[60,61]
PFAM	Protein domain database	[60,61]
COG	Protein domain database	[60,61]
PRIAM	EC Number database	[60,61]
Genome-to-Genome Distance Calculator	DDH analysis	[62,63]
FastTree 2.1.	Construction for phylogenetic trees	[64]
Hidden Markow Model	Detection of PPE-/PE-/ and PE-PGRS	[99]
