# Supplementary material for: Complete Genome Sequence of Ovine Mycobacterium avium subsp. paratuberculosis Strain JIII-386 (MAP-S/type III) and Its Comparison to MAP-S/type I, MAP-C, and M. avium Complex Genomes
Source: Microorganisms. 2020 Dec 29;9(1):70. doi: 10.3390/microorganisms9010070 (PMC7823733; doi:10.3390/microorganisms9010070)
Supplement: Supplementary file 1 [file microorganisms-09-00070-s001.zip › Table_S2_List_of_ncRNA_and_Riboswitches.xlsx]

## Sheet: Annotierung neu
Table S2. List of ncRNAs and Riboswiches and their localisation in the closed JIII-386.
These RNAs were annotated by Infernal, RNAmmer, aragorn and tRNAscan-SE.
Type	length [nt]	Start	Stop	Locus_taq
Housekeeping ncRNAs
5S rRNA	113	1482180	1482292	CDQ89_07275
16S rRNA	1542	1477163	1478704	CDQ89_07265
23S rRNA	3123	1478977	1482099	CDQ89_07270
Rnase P RNA	394	1,946,967	1,947,360	CDQ89_09480
tmRNA	368	709.02	709.387	CDQ89_03415
SRP RNA small type	97	3,915,549	3,915,645	CDQ89_18540
other ncRNAs
mraW	104	2,022,855	2,022,958
Asdes	68	3,585,205	3,585,272
Asdes	68	3,030,942	3,031,009
Aspks	75	2638072	2638146
Aspks	75	2644456	2644530
sRNA Ms1	300	3827647	3827946
sRNA Ms_AS-1	98	3266342	3266439
sRNA Ms_AS-4	82	1870681	1870762
sRNA Ms_AS-4	82	2742129	2742210
sRNA Ms_AS-4	82	3415721	3415802
sRNA Ms_IGR-5	211	3600073	3600283
sRNA ncrMT1302	109	1414401	1414509
Riboswitches
Cobalamin	144	1309302	1309445
Cobalamin	244	1234009	1234250
SAM-IV	123	643.985	644.107
ydaO-yuaA	213	3439390	3439602
ykoK	176	2445470	2445645
ykoK	185	2795482	2795666
ykoK	171	4759319	4759489
ykkC-yxkD	108	1,874,312	1,874,419
ykkC-III (2x)	62	2,840,604	2,840,665
