# Supplementary material for: Complete Genome Sequence of Ovine Mycobacterium avium subsp. paratuberculosis Strain JIII-386 (MAP-S/type III) and Its Comparison to MAP-S/type I, MAP-C, and M. avium Complex Genomes
Source: Microorganisms. 2020 Dec 29;9(1):70. doi: 10.3390/microorganisms9010070 (PMC7823733; doi:10.3390/microorganisms9010070)
Supplement: Supplementary file 1 [file microorganisms-09-00070-s001.zip › Table_S3_Additional_genes_in_finished_JIII-386.xlsx]

## Sheet: geneset1585136459
Table S3. Additional annotated genes in the finished JIII-386
Gene	Predicted function
CDQ89_00105	serine/threonine protein kinase
CDQ89_00200	hypothetical protein
CDQ89_00505	hypothetical protein
CDQ89_00545	transcriptional regulator
CDQ89_00550	acyl-CoA dehydrogenase
CDQ89_00555	pirin family protein
CDQ89_00560	N-acetyltransferase
CDQ89_00580	hypothetical protein
CDQ89_00660	hypothetical protein
CDQ89_00995	hypothetical protein
CDQ89_01135	hypothetical protein
CDQ89_01140	esterase family protein
CDQ89_01500	hypothetical protein
CDQ89_01585	DUF2083 domain-containing protein
CDQ89_01665	hypothetical protein
CDQ89_01970	NAD(P)H-binding protein
CDQ89_01975	hemophore-related protein
CDQ89_02220	MCE family protein
CDQ89_02290	NAD(+) diphosphatase
CDQ89_02445	MBL fold metallo-hydrolase
CDQ89_02850	hypothetical protein
CDQ89_03015	hypothetical protein
CDQ89_03160	FHA domain-containing protein
CDQ89_03205	glutamine-hydrolyzing GMP synthase
CDQ89_03210	hypothetical protein
CDQ89_03215	hypothetical protein
CDQ89_03220	DNA polymerase Y family protein
CDQ89_03225	lactate 2-monooxygenase
CDQ89_03230	beta-ketoacyl-ACP synthase
CDQ89_03430	hypothetical protein
CDQ89_04390	AAA family ATPase
CDQ89_04600	hypothetical protein
CDQ89_04675	GNAT family N-acetyltransferase
CDQ89_04775	hypothetical protein
CDQ89_04785	uroporphyrinogen-III C-methyltransferase
CDQ89_04825	YlxR family protein
CDQ89_05075	antibiotic biosynthesis monooxygenase
CDQ89_05570	hypothetical protein
CDQ89_05575	hypothetical protein
CDQ89_05825	3-carboxy-cis,cis-muconate cycloisomerase
CDQ89_05915	NUDIX domain-containing protein
CDQ89_06565	CoA transferase
CDQ89_06600	PPE family protein
CDQ89_06605	succinyl-diaminopimelate desuccinylase
CDQ89_06610	AAA family ATPase
CDQ89_06810	multifunctional oxoglutarate decarboxylase/oxoglutarate dehydrogenase thiamine pyrophosphate-binding subunit/dihydrolipoyllysine-residue succinyltransferase subunit
CDQ89_07010	HNH endonuclease
CDQ89_07365	FmdB family transcriptional regulator
CDQ89_07405	hypothetical protein
CDQ89_07410	hypothetical protein
CDQ89_07595	PPE family protein
CDQ89_07825	hypothetical protein
CDQ89_07855	patatin-like phospholipase family protein
CDQ89_08145	aromatic acid exporter family protein
CDQ89_08720	hypothetical protein
CDQ89_09400	adenosylcobinamide amidohydrolase
CDQ89_09510	hypothetical protein
CDQ89_09515	wax ester/triacylglycerol synthase family O-acyltransferase
CDQ89_10275	hypothetical protein
CDQ89_10335	PPE family protein
CDQ89_10420	type I polyketide synthase
CDQ89_10580	DUF3097 domain-containing protein
CDQ89_10720	hypothetical protein
CDQ89_10980	L,D-transpeptidase
CDQ89_11015	class I SAM-dependent methyltransferase
CDQ89_11195	hypothetical protein
CDQ89_11455	FAD-dependent oxidoreductase
CDQ89_12085	amidohydrolase
CDQ89_12150	hypothetical protein
CDQ89_12260	ATP-binding cassette domain-containing protein
CDQ89_12265	hypothetical protein
CDQ89_12300	hypothetical protein
CDQ89_12905	hypothetical protein
CDQ89_13170	hypothetical protein
CDQ89_13380	hypothetical protein
CDQ89_13850	hypothetical protein
CDQ89_13855	hypothetical protein
CDQ89_13865	restriction endonuclease
CDQ89_13870	hypothetical protein
CDQ89_14065	hypothetical protein
CDQ89_14695	hypothetical protein
CDQ89_14810	hypothetical protein
CDQ89_15835	hypothetical protein
CDQ89_16025	DUF559 domain-containing protein
CDQ89_16145	pyridoxal phosphate-dependent aminotransferase
CDQ89_16305	hypothetical protein
CDQ89_16540	acyl-CoA dehydrogenase
CDQ89_16700	hypothetical protein
CDQ89_17255	hypothetical protein
CDQ89_17385	hypothetical protein
CDQ89_17405	acyl-CoA synthetase
CDQ89_17800	carbonic anhydrase
CDQ89_18290	SpoIIE family protein phosphatase
CDQ89_18595	hypothetical protein
CDQ89_18790	hypothetical protein
CDQ89_18795	hypothetical protein
CDQ89_18940	hypothetical protein
CDQ89_19110	hypothetical protein
CDQ89_19650	2-polyprenyl-6-methoxyphenol hydroxylase
CDQ89_20105	hypothetical protein
CDQ89_22385	cytochrome P450
CDQ89_22470	hypothetical protein
CDQ89_22580	hypothetical protein
CDQ89_22695	hypothetical protein
CDQ89_23060	hypothetical protein
