# Supplementary material for: Complete Genome Sequence of Ovine Mycobacterium avium subsp. paratuberculosis Strain JIII-386 (MAP-S/type III) and Its Comparison to MAP-S/type I, MAP-C, and M. avium Complex Genomes
Source: Microorganisms. 2020 Dec 29;9(1):70. doi: 10.3390/microorganisms9010070 (PMC7823733; doi:10.3390/microorganisms9010070)
Supplement: Supplementary file 1 [file microorganisms-09-00070-s001.zip › Table_S4_Prophage_fragments.xlsx]

## Sheet: Tabelle1
Table S4. Prophage fragments detected by PHASTER software
Strain	Region	Region-Length	Completeness (Score)	Region Position (bp)	tRNAs	Genes	Genes related to phages
JIII-386	1	17.7 kb	Incomplete (30)	1,133,922-1,151,617	0	23	9
Telford	1	17.7 kb	Incomplete (30)	1,131,006-1,148,701	0	22	9
K-10	-	-	-	-	-	-	-
