# Supplementary material for: Complete Genome Sequence of Ovine Mycobacterium avium subsp. paratuberculosis Strain JIII-386 (MAP-S/type III) and Its Comparison to MAP-S/type I, MAP-C, and M. avium Complex Genomes
Source: Microorganisms. 2020 Dec 29;9(1):70. doi: 10.3390/microorganisms9010070 (PMC7823733; doi:10.3390/microorganisms9010070)
Supplement: Supplementary file 1 [file microorganisms-09-00070-s001.zip › Table_S5_Protein_coding_genes_related_to_prophage_regions.xlsx]

## Sheet: Tabelle1
Table S5. Protein coding genes (CDS) related to prophage regions in JIII-386 and homolog CDSs in Telford and K-10. These CDSs were detected by PHASTER software.
Region Position (bp)	Locus tag	CDS	Reference	Homolog CDS in Telford	Homolog CDS in K10
1,133,922-1,151,617	CDQ89_05575	attL	-	EGA31_05625	-
	CDQ89_05580	integrase	PHAGE_Mycoba_Phantastic [NC_024148]	EGA31_05630	MAP_RS14145
	CDQ89_05585	hypothetical protein	-	EGA31_05635	MAP_RS14140
	CDQ89_05590	gp40	PHAGE_Mycoba_Gumbie [NC_023746]	EGA31_05640	MAP_RS14135
	CDQ89_05595	domain-containing protein	-	EGA31_05645	MAP_RS22810
	CDQ89_05600	DNA primase/helicase	PHAGE_Verruc_P8625 [NC_029047]	EGA31_05650	MAP_RS14130
	CDQ89_05605	hypothetical protein	-	EGA31_05660	MAP_RS14125
	CDQ89_05610	hypothetical protein	-	EGA31_05665	MAP_RS14120
	CDQ89_05615	helix-turn-helix domain-containing protein	-	EGA31_05670	MAP_RS14115
	CDQ89_05620	hypothetical protein	-	EGA31_05675	MAP_RS14110
	CDQ89_05625	hypothetical protein	-	EGA31_05680	MAP_RS14105
	CDQ89_05630	hypothetical protein	-	EGA31_05685	MAP_RS14100
	CDQ89_05635	hypothetical protein	-	EGA31_05690	MAP_RS14095
	CDQ89_05640	hypothetical protein	-	EGA31_05695	MAP_RS14090
	CDQ89_05645	putative antirepressor	PHAGE_Rhodoc_REQ2 [NC_016652]	EGA31_05700	MAP_RS2280
	CDQ89_05650	hypothetical protein	-	EGA31_05705	MAP_RS14080
	CDQ89_05655	hypothetical protein	PHAGE_Microb_Dismas [NC_042099]	EGA31_05710	MAP_RS14075
	CDQ89_05660	hypothetical protein	-	EGA31_05715	MAP_RS14070
	CDQ89_05665	gp24	PHAGE_Mycoba_244 [NC_008194]	EGA31_05720	MAP_RS22795
	CDQ89_05670	hypothetical protein	-	EGA31_05725	MAP_RS14060
	CDQ89_05675	gp89	PHAGE_Mycoba_Larva [NC_023724]	EGA31_05730	MAP_RS14055
	CDQ89_05680	hypothetical protein	PHAGE_Mycoba_FlagStaff [NC_028861]	EGA31_05735	MAP_RS14050
	CDQ89_05685	integrase	PHAGE_Mycoba_32HC [NC_023602]	EGA31_05740	MAP_RS14045
	CDQ89_05690	attR	-	EGA31_05745	MAP_RS14040
