# Supplementary material for: Complete Genome Sequence of Ovine Mycobacterium avium subsp. paratuberculosis Strain JIII-386 (MAP-S/type III) and Its Comparison to MAP-S/type I, MAP-C, and M. avium Complex Genomes
Source: Microorganisms. 2020 Dec 29;9(1):70. doi: 10.3390/microorganisms9010070 (PMC7823733; doi:10.3390/microorganisms9010070)
Supplement: Supplementary file 1 [file microorganisms-09-00070-s001.zip › Table_S7_Virulence_associated_genes.xlsx]

## Sheet: Tabelle1
Table S7. List of selected virulence associated genes in MAP-C and MAP-S strains. For K-10, the old locus taq originated from annotation using
ARTEMIS and GLIMMER plus a manual verification in ARTEMIS [28], new locus taq from NCBI's prokaryotic genomic annotation pipeline (PGAP).
Virulence factor type	Gene name	K-10		JIII-386	Telford
		MAP-C		MAP-S / type III	MAP-S / type I
		old locus tag	new locus tag	locus tag	locus tag
Mammalian cell entry (mce) operons
	ABC transporter permease	MAP3602	MAP_RS18495	CDQ89_22145	EGA31_22465
	ABC transporter permease	MAP3603	MAP_RS18500	CDQ89_22140	EGA31_22460
Mce1	mce1A	MAP3604	MAP_RS18505	CDQ89_22135	EGA31_22455
	mce1B	MAP3605	MAP_RS18510	CDQ89_22130	EGA31_22450
	mce1C	MAP3606	MAP_RS18515	CDQ89_22125	EGA31_22445
	mce1D	MAP3607	MAP_RS18520	CDQ89_22120	EGA31_22440
	mce1E	MAP3608	MAP_RS18525	CDQ89_22115	EGA31_22435
	mce1F	MAP3609	MAP_RS18530	CDQ89_22110	EGA31_22430
	ABC transporter permease	MAP4082	MAP_RS20945	CDQ89_19630	EGA31_19035
	ABC transporter permease	MAP4083	MAP_RS20950	CDQ89_19625	EGA31_19040
Mce2	mce2A	MAP4084*	MAP_RS20955*	CDQ89_19620	EGA31_19045
	mce2B	MAP4085	MAP_RS20960	CDQ89_19615	EGA31_19050
	mce2C	MAP4086	MAP_RS20965	CDQ89_19610***	EGA31_19055*
	mce2D	MAP4087	MAP_RS20970	-	EGA31_19060
	mce2E	MAP4088	MAP_RS20975	-	EGA31_19065
	mce2F	MAP4089	MAP_RS20980	-	EGA31_19070
	ABC transporter permease	MAP2117c	MAP_RS10765	CDQ89_08730	EGA31_12420
	ABC transporter permease	-	MAP_RS10760*	CDQ89_08735	EGA31_12415
Mce3	mce3A	MAP2116c	MAP_RS10755	CDQ89_08740	EGA31_12410
	mce3B	MAP2115c	MAP_RS10750	CDQ89_08745	EGA31_12405
	mce3C	MAP2114c	MAP_RS10745	CDQ89_08750	EGA31_12400
	mce3D	MAP2113c	MAP_RS10740	CDQ89_08755	EGA31_12395
	mce3E	MAP2112c	MAP_RS10735	CDQ89_08760	EGA31_12390
	mce3F	MAP2111c	MAP_RS10730	CDQ89_08765	EGA31_12385
	ABC transporter permease	MAP0562	MAP_RS02860	CDQ89_17355	EGA31_17580
	ABC transporter permease	MAP0563	MAP_RS02865	CDQ89_17350	EGA31_17575
Mce4	mce4A	MAP0564	MAP_RS02870	CDQ89_17345	EGA31_17570
	mce4B	MAP0565	MAP_RS02875	CDQ89_17340	EGA31_17565
	mce4C	MAP0566	MAP_RS02880	CDQ89_17335	EGA31_17560
	mce4D	MAP0567	MAP_RS02885	CDQ89_17330	EGA31_17555*
	mce4E	MAP0568	MAP_RS02890	CDQ89_17325	EGA31_17550
	mce4F	MAP0569	MAP_RS02895	CDQ89_17320	EGA31_17545
	ABC transporter permease	MAP0757	MAP_RS03875	CDQ89_16300	EGA31_14670
	ABC transporter permease	MAP0758	MAP_RS03880	CDQ89_16295	EGA31_14665
Mce5	mce5A	MAP0759	MAP_RS03885	CDQ89_16290**	EGA31_14660
	mce5B	MAP0760	MAP_RS03890	CDQ89_16285	EGA31_14655
	mce5C	MAP0761	MAP_RS03895	CDQ89_16280	EGA31_14650
	mce5D	-	MAP_RS03900*	CDQ89_16275	EGA31_14645
	mce5E	MAP0764	MAP_RS03905	CDQ89_16270	EGA31_14640
	mce5F	MAP0765	MAP_RS03910	CDQ89_16265	EGA31_14635
	ABC transporter permease	-	-	-	-
	ABC transporter permease	-	-	-	-
Mce6	mce6A	MAP2189	MAP_RS11130	CDQ89_14210	EGA31_06855
	mce6B	MAP2190	MAP_RS11135	CDQ89_14215	EGA31_06850
	mce6C	MAP2191	MAP_RS11140	CDQ89_14220	EGA31_06845
	mce6D	MAP2192	MAP_RS11145	CDQ89_14225	EGA31_06840
	mce6E	MAP2193	MAP_RS11150	CDQ89_14230	EGA31_06835
	mce6F	MAP2194	MAP_RS11155	CDQ89_14235	EGA31_06830
	ABC transporter permease	MAP1849	MAP_RS09395	CDQ89_10130	EGA31_10930
	ABC transporter permease	MAP1850	MAP_RS09400	CDQ89_10125	EGA31_10925
Mce7	mce7A	MAP1851	MAP_RS09405	CDQ89_10120	EGA31_10920
	mce7B	MAP1852	MAP_RS09410	CDQ89_10115	EGA31_10915
	mce7C	MAP1853	MAP_RS09415	CDQ89_10110	EGA31_10910*
	mce7D	MAP1854	MAP_RS09420	CDQ89_10105	EGA31_10905
	mce7E	MAP1855	MAP_RS09425	CDQ89_10100	EGA31_10900
	mce7F	MAP1856	MAP_RS09430	CDQ89_10095	EGA31_10895
	ABC transporter permease	-	-	-	-
	ABC transporter permease	MAP0107	MAP_RS00550	CDQ89_00600***	EGA31_00605***
Mce8	mce8A	MAP0108	MAP_RS00555	CDQ89_00605	EGA31_00610
	mce8B	MAP0109	MAP_RS00560	CDQ89_00610	EGA31_00615
	mce8C	MAP0110	MAP_RS00565	CDQ89_00615	EGA31_00620
	mce8D	MAP0111	MAP_RS00570	CDQ89_00620	EGA31_00625
	mce8E	MAP0112	MAP_RS00575	CDQ89_00625	EGA31_00630
	mce8F	MAP0113	MAP_RS00580	CDQ89_00630	EGA31_00635
additional single Mce	independently	MAP3289c	MAP_RS16900	CDQ89_02215	EGA31_02785
		-	-	CDQ89_02220	EGA31_02790
Transport proteins
Mycobacterial membrane protein Large (MmpL)
1	mmpL	MAP_RS15785	MAP3080	CDQ89_03905*	EGA31_03930
2	mmpL	MAP_RS15620	MAP3049c	CDQ89_04070	EGA31_04095**
3	mmpL	MAP_RS13435	MAP2635	CDQ89_06300*	EGA31_06370
				CDQ89_06305*
4	mmpL	MAP_RS11395	MAP2239	CDQ89_14465	EGA31_15465
5	mmpL	MAP_RS11850	MAP2324c	CDQ89_14920	EGA31_15920
6	mmpL	MAP_RS20245	MAP3947	CDQ89_20370	EGA31_20655
7	mmpL	MAP_RS19955	MAP3890	CDQ89_20660	EGA31_20945
8	mmpL	MAP_RS19225	MAP3751	CDQ89_21405*	EGA31_21715
9	mmpL	MAP_RS18680	MAP3641c	CDQ89_21955*	EGA31_22270h
10	mmpL	MAP_RS18660	MAP3637	CDQ89_21975	EGA31_22290
11	mmpL	MAP_RS08845	MAP1738
Resistance-Nodulation-Division (RND) family transporter
1	(rnd)	MAP_RS00395	MAP0076	CDQ89_00320	EGA31_00435
2	(rnd)	MAP_RS16055	MAP3131	CDQ89_03635	EGA31_03650
3	(rnd)	MAP_RS06290	MAP1240c	CDQ89_13315	EGA31_07765
4	(rnd)	MAP_RS06285	MAP1239c	CDQ89_13320	EGA31_07760
5	(rnd)	MAP_RS11360*	MAP2232*	CDQ89_14435	EGA31_15435*
6	(rnd)	MAP_RS22155	MAP4320	CDQ89_23000	EGA31_23335*
Metal uptake
metal-dependent regulator	ideR	-	MAP_RS14460	CDQ89_05250	EGA31_05300
Magnesium transport	mgtC	MAP1524	MAP_RS07770	CDQ89_11725	EGA31_09345
	mbtH	MAP2169c	MAP_RS11035	CDQ89_13960	EGA31_07115
	mbtG	MAP2170c	MAP_RS11040	CDQ89_13965	EGA31_07110
	mbtF	MAP2171c*	MAP_RS11045*	CDQ89_13970*	EGA31_07105
Mycobactin	mbtE	MAP2173c*	MAP_RS11050*	CDQ89_13975*	EGA31_07100*
	mbtD	MAP2174c	MAP_RS11055	CDQ89_13980	EGA31_07095*
	mbtC	MAP2175c	MAP_RS11060	CDQ89_13985**	EGA31_07090**
	mbtB	MAP2176c	MAP_RS11065	CDQ89_13990	EGA31_07085
		MAP2177c	MAP_RS11070	CDQ89_13995*	EGA31_07080
	mbtA	MAP2178	MAP_RS11075	CDQ89_14000*	EGA31_07075
	mbtJ	MAP2197	MAP_RS11175	CDQ89_14255	EGA31_06810
	mbtI	MAP2205c	MAP_RS11215	CDQ89_14295	EGA31_15285
* frameshifted; ** internal stop; ***incomplete; h annotated as hypothetical protein; mmpL gene No. 3 in JIII-386 is devided into two parts;
Mce1-4 clusters were designated in accordance to Casali and Riley [89] and Mce 5-8 clusters in accordance to Timms et al. [101];
MmpL genes in brackets show 70% sequence identities to the gene in K-10.
