# Supplementary material for: Complete Genome Sequence of Ovine Mycobacterium avium subsp. paratuberculosis Strain JIII-386 (MAP-S/type III) and Its Comparison to MAP-S/type I, MAP-C, and M. avium Complex Genomes
Source: Microorganisms. 2020 Dec 29;9(1):70. doi: 10.3390/microorganisms9010070 (PMC7823733; doi:10.3390/microorganisms9010070)
Supplement: Supplementary file 1 [file microorganisms-09-00070-s001.zip › Table_S8_Corresponding_Genomic_Islands.xlsx]

## Sheet: Tabelle1
Table S8. Corresponding Genomic Islands (GI) identified in MAP-S and MAP-C strains.
GIs were identified using Island Viewer 4 software. The list was adjusted to genome sequence of JIII-386. Designation and content of GIs see Table S9.
JIII-386	Telford	K-10	TN/India/2008	JII-1961	Corresp. GIs **
J1a	T1a	K1a	TN1a	JII-1a	1a
J1b	T2	K2	*CDS	JII-2	1b
*CDS	T1b	K1b	TN1b	JII-1b
*CDS	*CDS	K3	TN2	JII-3
J2	T3	K4	TN3	JII-4	2
*CDS	*CDS	K14	TN12	JII-14
J3	T4	K15	TN13	JII-15	3
J4	T5	*CDS	*CDS	*CDS
J5	T6	K13	TN11	JII-13	4
J6	T7	K12	TN10	JII-12	5
*CDS	*CDS	K11	*CDS	*CDS
*CDS	T16	K10	TN9	JII-11
J7	T10	*CDS	*CDS	*CDS
J8	T11	K8	TN7	JII-9	6
*CDS	T12	*CDS	*CDS	*CDS
*CDS	T13 (26 CDS)	*CDS	*CDS	JII-8 (4 CDS)/*CDS
*CDS	T14	*CDS	*CDS	*CDS
J9	T9	K9	TN8	JII-10	7
J10	T8	8 of 20 *CDS	8 of 20 *CDS	8 of 20 *CDS
*CDS	*CDS / T17	K6	TN5	JII-6
J11	T15	K7	TN6	JII-7	8
J12	T18	K5	TN4	JII-5	9
*CDS	*CDS	*CDS	*CDS	*CDS
J13	T19	K18	TN16	JII-18	10
J14 / CDS*	T20	*CDS	*CDS	*CDS
J15	*CDS	K17	TN15	JII-17
J16	T21	K16	*CDS	JII-16
*CDS	T22	*CDS	TN14	*CDS
16 GIs	22 GIs	18 GIs	16 GIs	18 GIs
192 CDS	271 CDS	202 CDS	185 CDS	203 CDS
190 kB	259 kB	216 kB	186 kB	216 kB
* CDS are present in the genome, but were not classified as part of a genomic island
** Corresponding GIs shown in Figure 6
