# Supplementary material for: Complete Genome Sequence of Ovine Mycobacterium avium subsp. paratuberculosis Strain JIII-386 (MAP-S/type III) and Its Comparison to MAP-S/type I, MAP-C, and M. avium Complex Genomes
Source: Microorganisms. 2020 Dec 29;9(1):70. doi: 10.3390/microorganisms9010070 (PMC7823733; doi:10.3390/microorganisms9010070)
Supplement: Supplementary file 1 [file microorganisms-09-00070-s001.zip › Table_S9_Individual_Genomic_islands_in_different_M_avium_strains.xlsx]

## Sheet: JIII-386
Region	Island start	Island end	Length	Gene ID	Locus	Gene start	Gene end	Strand	Product
J1a	22735	46841	24106		CDQ89_00105	21455	22738	-1	serine/threonine protein kinase
	22735	46841	24106	pbpA	CDQ89_00110	22735	24213	-1	D,D-transpeptidase PbpA
	22735	46841	24106		CDQ89_00115	24210	25619	-1	FtsW/RodA/SpoVE family cell cycle protein
	22735	46841	24106		CDQ89_00120	25616	27115	-1	serine/threonine protein phosphatase
	22735	46841	24106		CDQ89_00125	27180	27647	-1	FHA domain-containing protein
	22735	46841	24106		CDQ89_00130	27772	29406	-1	DUF3662 domain-containing protein
	22735	46841	24106		CDQ89_00140	29839	30342	-1	DinB family protein
	22735	46841	24106		CDQ89_00145	30554	30817	1	acyl carrier protein
	22735	46841	24106	mbtM	CDQ89_00150	30814	32370	1	long-chain-fatty acid--ACP ligase MbtM
	22735	46841	24106		CDQ89_00155	32525	34423	1	TNT domain-containing protein
	22735	46841	24106		CDQ89_00160	34645	34899	1	hypothetical protein
	22735	46841	24106		CDQ89_00165	35201	35479	1	hypothetical protein
	22735	46841	24106		CDQ89_00170	35547	36782	-1	IS256-like element IS1311 family transposase
J1b	22735	46841	24106		CDQ89_00175	37096	37416	1	hypothetical protein
	22735	46841	24106		CDQ89_00180	37930	38481	1	hypothetical protein
	22735	46841	24106		CDQ89_00185	38524	38727	1	hypothetical protein
	22735	46841	24106		CDQ89_00190	38779	39324	-1	hypothetical protein
	22735	46841	24106		CDQ89_00195	39499	40636	-1	YbdK family carboxylate-amine ligase
	22735	46841	24106		CDQ89_00200	40807	41082	1	hypothetical protein
	22735	46841	24106		CDQ89_00205	41215	41394	-1	hypothetical protein
	22735	46841	24106		CDQ89_00210	41444	41617	-1	CsbD family protein
	22735	46841	24106		CDQ89_00215	42146	42920	1	TetR family transcriptional regulator
	22735	46841	24106		CDQ89_00220	43015	43963	1	acyl-CoA desaturase
	22735	46841	24106	nuoI	CDQ89_00225	44164	44691	1	NADH-quinone oxidoreductase subunit NuoI
	22735	46841	24106		CDQ89_00230	45785	45955	-1	peptidase A2
	22735	46841	24106		CDQ89_00235	46314	46841	-1	ABC transporter permease
J2	160558	166334	5776		CDQ89_00825	160558	161340	1	enoyl-CoA hydratase/isomerase family protein
	160558	166334	5776		CDQ89_00830	161340	161918	1	TetR family transcriptional regulator
	160558	166334	5776		CDQ89_00835	161935	162333	1	extradiol dioxygenase
	160558	166334	5776		CDQ89_00840	162607	162918	1	PE family protein
	160558	166334	5776		CDQ89_00845	162943	164133	1	PPE family protein
	160558	166334	5776		CDQ89_00850	164244	165464	-1	IS110 family transposase
	160558	166334	5776		CDQ89_00855	165686	166000	1	WXG100 family type VII secretion target
	160558	166334	5776		CDQ89_00860	166047	166334	1	secretion protein
J3	406310	412703	6393		CDQ89_02000	405383	406525	1	NAD-dependent epimerase/dehydratase family protein
	406310	412703	6393		CDQ89_02005	406537	408177	1	carbamoyltransferase
	406310	412703	6393		CDQ89_02010	408174	409636	1	HAD-IIIA family hydrolase
	406310	412703	6393		CDQ89_02015	409645	410664	1	glycosyltransferase family 9 protein
	406310	412703	6393		CDQ89_02020	410661	411230	1	SIS domain-containing protein
	406310	412703	6393		CDQ89_02025	411227	412636	1	bifunctional heptose 7-phosphate kinase/heptose 1-phosphate adenyltransferase
	406310	412703	6393		CDQ89_02030	412651	413346	1	SDR family oxidoreductase
J4	707167	714343	7176	smpB	CDQ89_03400	706661	707170	1	SsrA-binding protein SmpB
	707167	714343	7176		CDQ89_03405	707167	708009	1	DMT family transporter
	707167	714343	7176		CDQ89_03410	708085	708930	1	maleylpyruvate isomerase family mycothiol-dependent enzyme
	707167	714343	7176		CDQ89_03420	709691	710926	1	IS256-like element IS1311 family transposase
	707167	714343	7176		CDQ89_03425	710999	711334	1	hypothetical protein
	707167	714343	7176		CDQ89_03430	711475	711723	1	hypothetical protein
	707167	714343	7176		CDQ89_03435	711933	712658	1	class I SAM-dependent methyltransferase
	707167	714343	7176		CDQ89_03440	712663	713829	-1	glycosyltransferase
	707167	714343	7176		CDQ89_03445	713840	714343	-1	DUF2505 domain-containing protein
J5	801546	812398	10852		CDQ89_03895	801546	802874	-1	deoxyribodipyrimidine photo-lyase
	801546	812398	10852		CDQ89_03900	802887	803213	-1	tryptophan-rich sensory protein
	801546	812398	10852		CDQ89_03905	803210	805271	-1	MMPL family transporter
	801546	812398	10852		CDQ89_03910	805393	806426	1	type 2 isopentenyl-diphosphate Delta-isomerase
	801546	812398	10852		CDQ89_03915	806532	807521	1	IS481-like element ISMav4 family transposase
	801546	812398	10852		CDQ89_03920	807563	808129	-1	MarR family transcriptional regulator
	801546	812398	10852		CDQ89_03925	808288	808473	-1	hypothetical protein
	801546	812398	10852		CDQ89_03930	808523	809532	-1	Rieske (2Fe-2S) protein
	801546	812398	10852		CDQ89_03935	809529	811058	-1	FAD-dependent oxidoreductase
	801546	812398	10852		CDQ89_03940	811055	811780	-1	class I SAM-dependent methyltransferase
	801546	812398	10852		CDQ89_03945	811767	812078	-1	lycopene cyclase domain-containing protein
	801546	812398	10852		CDQ89_03950	812075	812398	-1	lycopene cyclase domain-containing protein
	801546	812398	10852		CDQ89_03955	812395	813345	-1	phytoene/squalene synthase family protein
J6	1129154	1145284	16130		CDQ89_05565	1129154	1129453	-1	hypothetical protein
	1129154	1145284	16130		CDQ89_05570	1129913	1130377	-1	hypothetical protein
	1129154	1145284	16130		CDQ89_05575	1130541	1130879	-1	hypothetical protein
	1129154	1145284	16130		CDQ89_05580	1131198	1132369	1	site-specific integrase
	1129154	1145284	16130		CDQ89_05585	1132369	1132920	1	hypothetical protein
	1129154	1145284	16130		CDQ89_05590	1133015	1133227	1	excisionase family DNA-binding protein
	1129154	1145284	16130		CDQ89_05595	1133224	1133700	1	DUF2742 domain-containing protein
	1129154	1145284	16130		CDQ89_05600	1133970	1134860	1	hypothetical protein
	1129154	1145284	16130		CDQ89_05605	1135341	1135631	1	hypothetical protein
	1129154	1145284	16130		CDQ89_05610	1135974	1136198	1	hypothetical protein
	1129154	1145284	16130		CDQ89_05615	1136198	1136638	1	helix-turn-helix domain-containing protein
	1129154	1145284	16130		CDQ89_05620	1136707	1136985	-1	hypothetical protein
	1129154	1145284	16130		CDQ89_05625	1137121	1137360	1	hypothetical protein
	1129154	1145284	16130		CDQ89_05630	1137353	1137787	1	hypothetical protein
	1129154	1145284	16130		CDQ89_05635	1137856	1138086	1	hypothetical protein
	1129154	1145284	16130		CDQ89_05640	1138316	1138498	1	hypothetical protein
	1129154	1145284	16130		CDQ89_05645	1138477	1138785	-1	hypothetical protein
	1129154	1145284	16130		CDQ89_05650	1139152	1139670	-1	hypothetical protein
	1129154	1145284	16130		CDQ89_05655	1139667	1139918	-1	hypothetical protein
	1129154	1145284	16130		CDQ89_05660	1139993	1140232	-1	hypothetical protein
	1129154	1145284	16130		CDQ89_05665	1140431	1145284	1	phage tail tape measure protein
	1406782	1411261	4479		CDQ89_06935	1406782	1410680	-1	bifunctional diguanylate cyclase/phosphodiesterase
	1406782	1411261	4479		CDQ89_06940	1410827	1411261	-1	HIT family protein
J7	2124738	2140695	15957		CDQ89_10250	2124738	2125694	-1	5'-3' exonuclease
	2124738	2140695	15957		CDQ89_10255	2125948	2127054	1	IS30 family transposase
	2124738	2140695	15957		CDQ89_10260	2127124	2128251	1	aminopeptidase P family protein
	2124738	2140695	15957		CDQ89_10265	2128357	2131418	1	TNT domain-containing protein
	2124738	2140695	15957		CDQ89_10270	2131415	2131951	1	hypothetical protein
	2124738	2140695	15957		CDQ89_10275	2132271	2132840	1	hypothetical protein
	2124738	2140695	15957		CDQ89_10280	2132821	2133071	-1	PPOX class F420-dependent enzyme
	2124738	2140695	15957		CDQ89_10285	2133111	2133380	1	TNT domain-containing protein
	2124738	2140695	15957		CDQ89_10290	2133377	2133904	1	hypothetical protein
	2124738	2140695	15957		CDQ89_10295	2134699	2134992	1	DUF4404 family protein
	2124738	2140695	15957		CDQ89_10300	2135128	2135391	1	hypothetical protein
	2124738	2140695	15957		CDQ89_10305	2135441	2135851	-1	F420-dependent biliverdin reductase
	2124738	2140695	15957		CDQ89_10310	2135887	2136635	1	SDR family NAD(P)-dependent oxidoreductase
	2124738	2140695	15957		CDQ89_10315	2136682	2137851	1	bifunctional cobalt-precorrin-7 (C(5))-methyltransferase/cobalt-precorrin-6B (C(15))-methyltransfera
	2124738	2140695	15957	cobM	CDQ89_10320	2137848	2138603	1	precorrin-4 C(11)-methyltransferase
	2124738	2140695	15957		CDQ89_10325	2138600	2139337	1	cobalt-precorrin-6A reductase
	2124738	2140695	15957	sigC	CDQ89_10330	2139334	2140695	-1	RNA polymerase sigma factor SigC
J8	2191822	2199674	7852		CDQ89_10510	2191822	2192211	1	hypothetical protein
	2191822	2199674	7852		CDQ89_10515	2192242	2192820	1	AAA family ATPase
	2191822	2199674	7852		CDQ89_10520	2192825	2193892	-1	DoxX family membrane protein
	2191822	2199674	7852	pncA	CDQ89_10525	2194003	2194563	1	pyrazinamidase PncA
	2191822	2199674	7852		CDQ89_10530	2194563	2195363	1	SnoaL-like domain-containing protein
	2191822	2199674	7852		CDQ89_10535	2195377	2195727	-1	DoxX family protein
	2191822	2199674	7852		CDQ89_10540	2196047	2197267	1	IS110 family transposase
	2191822	2199674	7852		CDQ89_10545	2197348	2198280	1	sigma-70 family RNA polymerase sigma factor
	2191822	2199674	7852		CDQ89_10550	2198346	2199674	1	sugar ABC transporter substrate-binding protein
	2191822	2199674	7852		CDQ89_10555	2199671	2200615	1	sugar ABC transporter permease
J9	2928341	2938882	10541		CDQ89_13840	2928341	2929576	1	IS256-like element IS1311 family transposase
	2928341	2938882	10541		CDQ89_13845	2929668	2930105	1	hypothetical protein
	2928341	2938882	10541		CDQ89_13850	2930080	2930322	1	hypothetical protein
	2928341	2938882	10541		CDQ89_13855	2930558	2931349	-1	hypothetical protein
	2928341	2938882	10541		CDQ89_13860	2931350	2931724	-1	hypothetical protein
	2928341	2938882	10541		CDQ89_13865	2931870	2932922	1	restriction endonuclease
	2928341	2938882	10541		CDQ89_13870	2933388	2933528	1	hypothetical protein
	2928341	2938882	10541		CDQ89_13875	2933878	2934402	1	hypothetical protein
	2928341	2938882	10541		CDQ89_13880	2934556	2935826	1	IS3 family transposase
	2928341	2938882	10541		CDQ89_13885	2936025	2937245	1	IS110 family transposase
	2928341	2938882	10541		CDQ89_13890	2937406	2937987	1	hypothetical protein
	2928341	2938882	10541		CDQ89_13895	2938000	2938209	-1	hypothetical protein
	2928341	2938882	10541		CDQ89_13900	2938206	2938649	-1	hypothetical protein
	2928341	2938882	10541		CDQ89_13905	2938649	2938882	-1	hypothetical protein
J10	2991626	3008216	16590		CDQ89_14105	2992006	2992599	-1	TetR/AcrR family transcriptional regulator
	2991626	3008216	16590		CDQ89_14110	2992596	2993446	-1	oxidoreductase
	2991626	3008216	16590		CDQ89_14115	2993778	2994488	-1	TetR/AcrR family transcriptional regulator
	2991626	3008216	16590		CDQ89_14120	2994524	2995077	-1	pyridoxamine 5'-phosphate oxidase
	2991626	3008216	16590		CDQ89_14125	2996082	2996579	-1	hypothetical protein
	2991626	3008216	16590		CDQ89_14130	2996602	2997870	-1	cytochrome P450
	2991626	3008216	16590		CDQ89_14135	2997895	2998500	-1	TetR/AcrR family transcriptional regulator
	2991626	3008216	16590		CDQ89_14140	2998617	2999819	-1	thiolase family protein
	2991626	3008216	16590		CDQ89_14145	2999816	3000229	-1	hypothetical protein
	2991626	3008216	16590		CDQ89_14150	3000226	3001437	-1	CoA transferase
	2991626	3008216	16590		CDQ89_14155	3001438	3002490	-1	phosphotransferase
	2991626	3008216	16590		CDQ89_14160	3002487	3003839	-1	hypothetical protein
	2991626	3008216	16590		CDQ89_14165	3004061	3004426	1	hypothetical protein
	2991626	3008216	16590		CDQ89_14170	3004415	3004747	-1	hypothetical protein
	2991626	3008216	16590		CDQ89_14175	3004850	3005470	-1	TetR/AcrR family transcriptional regulator
	2991626	3008216	16590		CDQ89_14180	3005533	3005934	-1	nitroreductase family deazaflavin-dependent oxidoreductase
	2991626	3008216	16590		CDQ89_14185	3005960	3007210	-1	cytochrome P450
	2991626	3008216	16590		CDQ89_14190	3007207	3007992	-1	SDR family oxidoreductase
	2991626	3008216	16590		CDQ89_14195	3007992	3009221	-1	amidohydrolase
J11	3375727	3391169	15442		CDQ89_15750	3375767	3377125	-1	tyrosine-type recombinase/integrase
	3375727	3391169	15442		CDQ89_15755	3377122	3377349	-1	helix-turn-helix domain-containing protein
	3375727	3391169	15442		CDQ89_15760	3379243	3379928	-1	hypothetical protein
	3375727	3391169	15442		CDQ89_15765	3381995	3382885	1	hypothetical protein
	3375727	3391169	15442		CDQ89_15770	3382925	3383533	1	hypothetical protein
	3375727	3391169	15442		CDQ89_15775	3383533	3383892	1	hypothetical protein
	3375727	3391169	15442		CDQ89_15780	3384051	3384332	-1	hypothetical protein
	3375727	3391169	15442		CDQ89_15785	3384333	3384569	-1	hypothetical protein
	3375727	3391169	15442		CDQ89_15790	3384695	3386422	1	hypothetical protein
	3375727	3391169	15442		CDQ89_15795	3386460	3386981	-1	helicase
	3375727	3391169	15442		CDQ89_15800	3387386	3388963	-1	hypothetical protein
	3375727	3391169	15442		CDQ89_15805	3388956	3389615	-1	hypothetical protein
	3375727	3391169	15442		CDQ89_15810	3389676	3389936	-1	hypothetical protein
	3375727	3391169	15442		CDQ89_15815	3390305	3390571	1	hypothetical protein
J12	3770410	3778667	8257	mhuD	CDQ89_17815	3770410	3770730	1	mycobilin-forming heme oxygenase MhuD
	3770410	3778667	8257		CDQ89_17820	3770705	3772072	1	class A beta-lactamase-related serine hydrolase
	3770410	3778667	8257		CDQ89_17825	3772085	3773524	-1	carotenoid oxygenase
	3770410	3778667	8257		CDQ89_17830	3773718	3774266	-1	histidine phosphatase family protein
	3770410	3778667	8257		CDQ89_17835	3774263	3775039	-1	CbtA family protein
	3770410	3778667	8257		CDQ89_17840	3775055	3775270	-1	CbtB-domain containing protein
	3770410	3778667	8257	clpC1	CDQ89_17845	3775461	3777992	-1	ATP-dependent protease ATP-binding subunit ClpC
	3770410	3778667	8257	lsr2	CDQ89_17850	3778329	3778667	-1	iron-regulated nucleoid-associated protein Lsr2
J13	4411013	4415481	4468		CDQ89_21050	4412355	4413119	-1	hypothetical protein
	4411013	4415481	4468		CDQ89_21055	4413399	4414700	1	IS110 family transposase
	4411013	4415481	4468		CDQ89_21060	4414855	4415064	-1	DUF4926 domain-containing protein
J14	4460938	4489956	29018		CDQ89_21295	4460938	4462134	-1	hypothetical protein
	4460938	4489956	29018	rpmB	CDQ89_21300	4462242	4462478	1	50S ribosomal protein L28
	4460938	4489956	29018	rpmG	CDQ89_21305	4462479	4462643	1	50S ribosomal protein L33
	4460938	4489956	29018	rpsN	CDQ89_21310	4462646	4462951	1	30S ribosomal protein S14
	4460938	4489956	29018	rpsR	CDQ89_21315	4462951	4463217	1	30S ribosomal protein S18
	4460938	4489956	29018		CDQ89_21320	4463338	4464075	-1	TIGR03943 family protein
	4460938	4489956	29018		CDQ89_21325	4464075	4465061	-1	permease
	4460938	4489956	29018		CDQ89_21330	4465097	4466713	-1	PPE family protein
	4460938	4489956	29018		CDQ89_21335	4467163	4473428	1	type I polyketide synthase
	4460938	4489956	29018		CDQ89_21340	4473480	4475000	1	acyltransferase
	4460938	4489956	29018		CDQ89_21345	4475017	4476243	1	glycosyltransferase
	4460938	4489956	29018		CDQ89_21350	4476247	4476975	1	GAP family protein
	4460938	4489956	29018		CDQ89_21355	4477147	4477533	1	class I SAM-dependent methyltransferase
	4460938	4489956	29018		CDQ89_21360	4477597	4478832	1	IS256-like element IS1311 family transposase
	4460938	4489956	29018		CDQ89_21365	4479106	4479828	1	helix-turn-helix transcriptional regulator
	4460938	4489956	29018		CDQ89_21370	4479922	4480203	1	hypothetical protein
	4460938	4489956	29018		CDQ89_21375	4480207	4481019	1	alpha/beta hydrolase
	4460938	4489956	29018		CDQ89_21380	4481016	4481876	1	LLM class F420-dependent oxidoreductase
	4460938	4489956	29018		CDQ89_21385	4481869	4482303	1	ester cyclase
	4460938	4489956	29018		CDQ89_21390	4482311	4483147	-1	transposase
	4460938	4489956	29018		CDQ89_21395	4483260	4484652	-1	hypothetical protein
	4460938	4489956	29018		CDQ89_21400	4484737	4486473	-1	AMP-binding protein
	4460938	4489956	29018		CDQ89_21405	4486599	4489537	-1	MMPL family transporter
	4460938	4489956	29018		CDQ89_21410	4489534	4489956	-1	transport acessory protein MmpS
J15	4494735	4501104	6369		CDQ89_21430	4494518	4494832	-1	metal-sensitive transcriptional regulator
	4494735	4501104	6369		CDQ89_21435	4494897	4495649	-1	thioesterase
	4494735	4501104	6369		CDQ89_21440	4495646	4496680	-1	Gfo/Idh/MocA family oxidoreductase
	4494735	4501104	6369		CDQ89_21445	4496758	4497786	-1	NAD(P)H-binding protein
	4494735	4501104	6369		CDQ89_21450	4497783	4503281	-1	non-ribosomal peptide synthetase
J16	4508640	4516021	7381		CDQ89_21455	4503278	4512484	-1	non-ribosomal peptide synthetase
	4508640	4516021	7381		CDQ89_21460	4512666	4514147	1	MFS transporter
	4508640	4516021	7381		CDQ89_21465	4514144	4514878	1	class I SAM-dependent methyltransferase
	4508640	4516021	7381		CDQ89_21470	4514957	4516480	-1	PPE family protein

## Sheet: Telford
Region	Island start	Island end	Length	Gene ID	Locus	Gene start	Gene end	Strand	Product
T1a	22618	44031	21413		EGA31_00105	21338	22621	-1	serine/threonine protein kinase
	22618	44031	21413		EGA31_00110	22618	24096	-1	penicillin-binding protein 2
	22618	44031	21413		EGA31_00115	24093	25502	-1	FtsW/RodA/SpoVE family cell cycle protein
	22618	44031	21413		EGA31_00120	25499	26998	-1	serine/threonine protein phosphatase
	22618	44031	21413		EGA31_00125	27063	27530	-1	FHA domain-containing protein
	22618	44031	21413		EGA31_00130	27655	29289	-1	DUF2662 domain-containing protein
	22618	44031	21413		EGA31_00140	29722	30225	-1	DinB family protein
	22618	44031	21413		EGA31_00145	30437	30700	1	acyl carrier protein
	22618	44031	21413	mbtM	EGA31_00150	30697	32253	1	long-chain-fatty acid--ACP ligase MbtM
	22618	44031	21413		EGA31_00155	32408	34306	1	DUF4237 domain-containing protein
	22618	44031	21413		EGA31_00160	34528	34782	1	hypothetical protein
	22618	44031	21413		EGA31_00165	35084	35362	1	hypothetical protein
	22618	44031	21413		EGA31_00170	35430	36665	-1	IS256-like element IS1311 family transposase
T1b	22618	44031	21413		EGA31_00175	36692	36916	1	hypothetical protein
	22618	44031	21413		EGA31_00180	36922	37353	1	hypothetical protein
	22618	44031	21413		EGA31_00185	37407	37727	1	hypothetical protein
	22618	44031	21413		EGA31_00190	38084	39328	-1	HNH endonuclease
	22618	44031	21413		EGA31_00195	39383	39712	-1	N-acetyltransferase
	22618	44031	21413		EGA31_00200	39699	40691	-1	pirin family protein
	22618	44031	21413		EGA31_00205	40697	42079	-1	acyl-CoA dehydrogenase
	22618	44031	21413		EGA31_00210	42173	42589	-1	transcriptional regulator
	22618	44031	21413		EGA31_00215	42664	42741	1	GMC family oxidoreductase
	22618	44031	21413		EGA31_00220	42811	44031	1	IS110 family transposase
T2	112131	119945	7814		EGA31_00575	111909	112460	-1	hypothetical protein
	112131	119945	7814		EGA31_00580	112974	113294	-1	hypothetical protein
	112131	119945	7814		EGA31_00585	113608	114843	1	IS256-like element IS1311 family transposase
	112131	119945	7814		EGA31_00590	115884	118391	-1	hypothetical protein
	112131	119945	7814		EGA31_00595	118400	118744	-1	XRE family transcriptional regulator
	112131	119945	7814		EGA31_00600	118741	119772	-1	site-specific integrase
T3	160433	167144	6711		EGA31_00825	160433	161215	1	enoyl-CoA hydratase/isomerase family protein
	160433	167144	6711		EGA31_00830	161215	161793	1	TetR family transcriptional regulator
	160433	167144	6711		EGA31_00835	161810	162208	1	extradiol dioxygenase
	160433	167144	6711		EGA31_00840	162482	162793	1	PE family protein
	160433	167144	6711		EGA31_00845	162818	164008	1	PPE family protein
	160433	167144	6711		EGA31_00850	164119	165339	-1	IS110 family transposase
	160433	167144	6711		EGA31_00855	165409	165486	-1	GMC family oxidoreductase
	160433	167144	6711		EGA31_00860	165561	165875	1	WXG100 family type VII secretion target
	160433	167144	6711		EGA31_00865	165922	166209	1	secretion protein
	160433	167144	6711		EGA31_00870	166314	167144	1	ESX secretion-associated protein EspG
T4	618000	627429	9429		EGA31_02980	618107	619411	-1	UDP-glucose/GDP-mannose dehydrogenase family protein
	618000	627429	9429		EGA31_02985	619408	620373	-1	glycosyltransferase family 9 protein
	618000	627429	9429		EGA31_02990	620364	621059	-1	SDR family oxidoreductase
	618000	627429	9429		EGA31_02995	621074	624083	-1	hypothetical protein
	618000	627429	9429		EGA31_03000	624074	625564	-1	HAD-IIIA family hydrolase
	618000	627429	9429		EGA31_03005	625561	627201	-1	carbamoyltransferase
	618000	627429	9429		EGA31_03010	627213	628355	-1	NAD-dependent epimerase/dehydratase family protein
T5	710022	717198	7176	smpB	EGA31_03415	709516	710025	1	SsrA-binding protein SmpB
	710022	717198	7176		EGA31_03420	710022	710864	1	DMT family transporter
	710022	717198	7176		EGA31_03425	710940	711785	1	maleylpyruvate isomerase family mycothiol-dependent enzyme
									ssrA tmRNA
	710022	717198	7176		EGA31_03435	712546	713781	1	IS256-like element IS1311 family transposase
	710022	717198	7176		EGA31_03440	713854	714189	1	hypothetical protein
	710022	717198	7176		EGA31_03445	714330	714578	1	hypothetical protein
	710022	717198	7176		EGA31_03450	714788	715513	1	class I SAM-dependent methyltransferase
	710022	717198	7176		EGA31_03455	715518	716684	-1	glycosyltransferase
	710022	717198	7176		EGA31_03460	716695	717198	-1	DUF2505 domain-containing protein
T6	809417	815283	5866		EGA31_03940	809417	810406	1	IS481-like element ISMav4 family transposase
	809417	815283	5866		EGA31_03945	810448	811014	-1	MarR family transcriptional regulator
	809417	815283	5866		EGA31_03950	811173	811358	-1	hypothetical protein
	809417	815283	5866		EGA31_03955	811408	812417	-1	Rieske (2Fe-2S) protein
	809417	815283	5866		EGA31_03960	812414	813943	-1	FAD-dependent oxidoreductase
	809417	815283	5866		EGA31_03965	813940	814665	-1	methyltransferase domain-containing protein
	809417	815283	5866		EGA31_03970	814652	814963	-1	lycopene cyclase domain-containing protein
	809417	815283	5866		EGA31_03975	814960	815283	-1	lycopene cyclase domain-containing protein
	809417	815283	5866		EGA31_03980	815280	816230	-1	phytoene/squalene synthase family protein
T7	1136147	1148207	12060		EGA31_05640	1135938	1136150	1	helix-turn-helix domain-containing protein
	1136147	1148207	12060		EGA31_05645	1136147	1136623	1	DUF2742 domain-containing protein
	1136147	1148207	12060		EGA31_05650	1136893	1137783	1	hypothetical protein
	1136147	1148207	12060		EGA31_05655	1137953	1138267	1	hypothetical protein
	1136147	1148207	12060		EGA31_05660	1138264	1138554	1	hypothetical protein
	1136147	1148207	12060		EGA31_05665	1138897	1139121	1	hypothetical protein
	1136147	1148207	12060		EGA31_05670	1139121	1139561	1	DNA-binding protein
	1136147	1148207	12060		EGA31_05675	1139630	1139908	-1	hypothetical protein
	1136147	1148207	12060		EGA31_05680	1140044	1140283	1	hypothetical protein
	1136147	1148207	12060		EGA31_05685	1140276	1140710	1	hypothetical protein
	1136147	1148207	12060		EGA31_05690	1140779	1141009	1	hypothetical protein
	1136147	1148207	12060		EGA31_05695	1141239	1141421	1	hypothetical protein
	1136147	1148207	12060		EGA31_05700	1141400	1141708	-1	hypothetical protein
	1136147	1148207	12060		EGA31_05705	1142075	1142593	-1	hypothetical protein
	1136147	1148207	12060		EGA31_05710	1142590	1142841	-1	hypothetical protein
	1136147	1148207	12060		EGA31_05715	1142916	1143155	-1	hypothetical protein
	1136147	1148207	12060		EGA31_05720	1143354	1148207	1	phage tail tape measure protein
T8	1379275	1392625	13350		EGA31_06870	1378416	1379645	1	amidohydrolase
	1379275	1392625	13350		EGA31_06875	1379645	1380430	1	SDR family oxidoreductase
	1379275	1392625	13350		EGA31_06880	1380427	1381677	1	cytochrome P450
	1379275	1392625	13350		EGA31_06885	1381703	1382104	1	nitroreductase family deazaflavin-dependent oxidoreductase
	1379275	1392625	13350		EGA31_06890	1382167	1382787	1	TetR/AcrR family transcriptional regulator
	1379275	1392625	13350		EGA31_06895	1382890	1383222	1	hypothetical protein
	1379275	1392625	13350		EGA31_06900	1383211	1383576	-1	hypothetical protein
	1379275	1392625	13350		EGA31_06905	1383719	1383844	-1	salicyl-AMP ligase + salicyl-S-arcp synthetase
	1379275	1392625	13350		EGA31_06910	1383798	1385150	1	hypothetical protein
	1379275	1392625	13350		EGA31_06915	1385147	1386199	1	DUF1679 domain-containing protein
	1379275	1392625	13350		EGA31_06920	1386200	1387411	1	CoA transferase
	1379275	1392625	13350		EGA31_06925	1387408	1387821	1	hypothetical protein
	1379275	1392625	13350		EGA31_06930	1387818	1389020	1	thiolase family protein
	1379275	1392625	13350		EGA31_06935	1389137	1389742	1	TetR/AcrR family transcriptional regulator
	1379275	1392625	13350		EGA31_06940	1389767	1391035	1	cytochrome P450
	1379275	1392625	13350		EGA31_06945	1391052	1391555	1	hypothetical protein
	1379275	1392625	13350		EGA31_06950	1392560	1393113	1	pyridoxamine 5'-phosphate oxidase
T9	1447031	1461231	14200		EGA31_07160	1447031	1448089	1	PhoH family protein
	1447031	1461231	14200	ybeY	EGA31_07165	1448112	1448645	1	rRNA maturation RNase YbeY
	1447031	1461231	14200		EGA31_07170	1448761	1448994	1	hypothetical protein
	1447031	1461231	14200		EGA31_07175	1448994	1449437	1	hypothetical protein
	1447031	1461231	14200		EGA31_07180	1449434	1449643	1	hypothetical protein
	1447031	1461231	14200		EGA31_07185	1449656	1450237	-1	hypothetical protein
	1447031	1461231	14200		EGA31_07190	1450398	1451618	-1	IS110 family transposase
	1447031	1461231	14200		EGA31_07195	1451688	1451765	-1	GMC family oxidoreductase
	1447031	1461231	14200		EGA31_07200	1451817	1453087	-1	IS3 family transposase
	1447031	1461231	14200		EGA31_07205	1453241	1453765	-1	hypothetical protein
	1447031	1461231	14200		EGA31_07210	1454721	1455773	-1	hypothetical protein
	1447031	1461231	14200		EGA31_07215	1455919	1456293	1	hypothetical protein
	1447031	1461231	14200		EGA31_07220	1456867	1457085	1	hypothetical protein
	1447031	1461231	14200		EGA31_07225	1457321	1457563	-1	hypothetical protein
	1447031	1461231	14200		EGA31_07230	1457538	1457975	-1	hypothetical protein
	1447031	1461231	14200		EGA31_07235	1458067	1459302	-1	IS256-like element IS1311 family transposase
	1447031	1461231	14200		EGA31_07240	1459661	1459957	-1	hypothetical protein
	1447031	1461231	14200		EGA31_07245	1459888	1461231	1	PPE family protein
T10	2334100	2344004	9904		EGA31_11055	2334100	2335206	1	IS30 family transposase
	2334100	2344004	9904		EGA31_11060	2335276	2336403	1	aminopeptidase P family protein
	2334100	2344004	9904		EGA31_11065	2336509	2339571	1	DUF4237 domain-containing protein
	2334100	2344004	9904		EGA31_11070	2339568	2340104	1	hypothetical protein
	2334100	2344004	9904		EGA31_11075	2340151	2340348	1	hypothetical protein
	2334100	2344004	9904		EGA31_11080	2340424	2340993	1	hypothetical protein
	2334100	2344004	9904		EGA31_11085	2340974	2341215	-1	PPOX class F420-dependent enzyme
	2334100	2344004	9904		EGA31_11090	2341264	2341533	1	DUF4237 domain-containing protein
	2334100	2344004	9904		EGA31_11095	2341530	2342057	1	hypothetical protein
	2334100	2344004	9904		EGA31_11100	2342137	2342391	1	hypothetical protein
	2334100	2344004	9904		EGA31_11105	2342422	2342637	1	hypothetical protein
	2334100	2344004	9904		EGA31_11110	2342852	2343145	1	hypothetical protein
	2334100	2344004	9904		EGA31_11115	2343281	2343544	1	hypothetical protein
	2334100	2344004	9904		EGA31_11120	2343594	2344004	-1	F420-dependent biliverdin reductase
T11	2399886	2406311	6425		EGA31_11330	2399886	2400275	1	hypothetical protein
	2399886	2406311	6425		EGA31_11335	2400306	2400884	1	ATPase
	2399886	2406311	6425		EGA31_11340	2400889	2401923	-1	DoxX family membrane protein
	2399886	2406311	6425		EGA31_11345	2402031	2402594	1	isochorismatase family protein
	2399886	2406311	6425		EGA31_11350	2402594	2403394	1	transporter
	2399886	2406311	6425		EGA31_11355	2403408	2403758	-1	DoxX family protein
	2399886	2406311	6425		EGA31_11360	2403931	2404008	1	GMC family oxidoreductase
	2399886	2406311	6425		EGA31_11365	2404078	2405298	1	IS110 family transposase
	2399886	2406311	6425		EGA31_11370	2405379	2406311	1	sigma-70 family RNA polymerase sigma factor
T12	2416109	2423208	7099		EGA31_11425	2416182	2416259	1	GMC family oxidoreductase
	2416109	2423208	7099		EGA31_11430	2416329	2417549	1	IS110 family transposase
	2416109	2423208	7099		EGA31_11435	2417646	2418248	1	NADP oxidoreductase
	2416109	2423208	7099		EGA31_11440	2418598	2419155	-1	cytochrome b
	2416109	2423208	7099		EGA31_11445	2419188	2420216	-1	catalase family peroxidase
	2416109	2423208	7099		EGA31_11450	2420809	2421411	-1	TetR/AcrR family transcriptional regulator
	2416109	2423208	7099		EGA31_11455	2421505	2422410	1	alpha/beta fold hydrolase
	2416109	2423208	7099		EGA31_11460	2422691	2422954	-1	STAS/SEC14 domain-containing protein
	2416109	2423208	7099		EGA31_11465	2423041	2424039	-1	NAD(P)H nitroreductase
T13	2434164	2457394	23230		EGA31_11525	2434164	2435231	-1	acyl-CoA dehydrogenase
	2434164	2457394	23230		EGA31_11530	2435292	2435816	-1	OsmC family peroxiredoxin
	2434164	2457394	23230		EGA31_11535	2435980	2437002	-1	Dyp-type peroxidase
	2434164	2457394	23230		EGA31_11540	2437020	2438240	-1	IS110 family transposase
	2434164	2457394	23230		EGA31_11545	2438310	2438387	-1	GMC family oxidoreductase
	2434164	2457394	23230		EGA31_11550	2438640	2439209	1	TetR/AcrR family transcriptional regulator
	2434164	2457394	23230		EGA31_11555	2439370	2439645	1	hypothetical protein
	2434164	2457394	23230		EGA31_11560	2439891	2440226	1	hypothetical protein
	2434164	2457394	23230		EGA31_11565	2440398	2440637	-1	hypothetical protein
	2434164	2457394	23230		EGA31_11570	2441159	2442082	-1	SDR family oxidoreductase
	2434164	2457394	23230		EGA31_11575	2442161	2442775	1	TetR/AcrR family transcriptional regulator
	2434164	2457394	23230		EGA31_11580	2442904	2443359	1	DUF1942 domain-containing protein
	2434164	2457394	23230		EGA31_11585	2443386	2443994	-1	hypothetical protein
	2434164	2457394	23230		EGA31_11590	2444175	2445014	-1	SDR family oxidoreductase
	2434164	2457394	23230		EGA31_11595	2445005	2447137	-1	3-hydroxyacyl-CoA dehydrogenase
	2434164	2457394	23230		EGA31_11600	2447144	2448355	-1	acetyl-CoA C-acetyltransferase
	2434164	2457394	23230		EGA31_11605	2448366	2449529	-1	acyl-CoA dehydrogenase
	2434164	2457394	23230		EGA31_11610	2449532	2450350	-1	CoA transferase
	2434164	2457394	23230		EGA31_11615	2450458	2451051	1	TetR/AcrR family transcriptional regulator
	2434164	2457394	23230		EGA31_11620	2451072	2451956	-1	alpha/beta fold hydrolase
	2434164	2457394	23230		EGA31_11625	2452101	2453921	1	long-chain fatty acid--CoA ligase
	2434164	2457394	23230		EGA31_11630	2453945	2454598	-1	HD domain-containing protein
	2434164	2457394	23230		EGA31_11635	2454644	2455354	-1	SDR family oxidoreductase
	2434164	2457394	23230		EGA31_11640	2455536	2455973	-1	hypothetical protein
	2434164	2457394	23230		EGA31_11645	2456197	2457039	1	AraC family transcriptional regulator
	2434164	2457394	23230		EGA31_11650	2456993	2457394	1	glyoxalase
T14	2462443	2467081	4638	thiI	EGA31_11680	2461539	2462768	-1	tRNA 4-thiouridine(8) synthase ThiI
	2462443	2467081	4638		EGA31_11685	2462933	2463376	1	Hsp20 family protein
	2462443	2467081	4638		EGA31_11690	2463437	2463817	-1	MerR family transcriptional regulator
	2462443	2467081	4638		EGA31_11695	2463930	2464349	1	Hsp20 family protein
	2462443	2467081	4638		EGA31_11700	2464662	2464982	1	J domain-containing protein
	2462443	2467081	4638		EGA31_11705	2465036	2466444	-1	acyltransferase
T15	2960050	2976441	16391		EGA31_14090	2960050	2960874	1	LLM class F420-dependent oxidoreductase
	2960050	2976441	16391		EGA31_14100	2961040	2962398	-1	integrase
	2960050	2976441	16391		EGA31_14105	2962395	2962622	-1	DNA-binding protein
	2960050	2976441	16391		EGA31_14110	2962770	2964041	-1	cell division protein FtsK
	2960050	2976441	16391		EGA31_14115	2964516	2965201	-1	hypothetical protein
	2960050	2976441	16391		EGA31_14120	2965465	2965659	-1	prevent-host-death family protein
	2960050	2976441	16391		EGA31_14125	2965611	2966693	-1	hypothetical protein
	2960050	2976441	16391		EGA31_14130	2966787	2966996	-1	hypothetical protein
	2960050	2976441	16391		EGA31_14135	2967268	2968158	1	hypothetical protein
	2960050	2976441	16391		EGA31_14140	2968198	2968806	1	hypothetical protein
	2960050	2976441	16391		EGA31_14145	2968806	2969165	1	hypothetical protein
	2960050	2976441	16391		EGA31_14150	2969324	2969605	-1	hypothetical protein
	2960050	2976441	16391		EGA31_14155	2969606	2969842	-1	hypothetical protein
	2960050	2976441	16391		EGA31_14160	2969968	2971695	1	hypothetical protein
	2960050	2976441	16391		EGA31_14165	2971733	2972254	-1	helicase
	2960050	2976441	16391		EGA31_14170	2972659	2974235	-1	hypothetical protein
	2960050	2976441	16391		EGA31_14175	2974228	2974887	-1	hypothetical protein
	2960050	2976441	16391		EGA31_14180	2974948	2975208	-1	hypothetical protein
	2960050	2976441	16391		EGA31_14185	2975577	2975843	1	hypothetical protein
T16	3481914	3504275	22361		EGA31_16510	3481914	3483161	-1	MFS transporter
	3481914	3504275	22361		EGA31_16515	3483234	3484127	1	LysR family transcriptional regulator
	3481914	3504275	22361		EGA31_16520	3484214	3485737	1	DNA-3-methyladenine glycosylase 2 family protein
	3481914	3504275	22361		EGA31_16525	3485721	3486941	-1	IS110 family transposase
	3481914	3504275	22361		EGA31_16530	3487011	3487088	-1	GMC family oxidoreductase
	3481914	3504275	22361		EGA31_16535	3487162	3487659	1	methylated-DNA--[protein]-cysteine S-methyltransferase
	3481914	3504275	22361		EGA31_16540	3487706	3488203	-1	pyridoxamine 5-phosphate oxidase
									rrf rRNA
									23S rRNA
									16S rRNA
	3481914	3504275	22361	murA	EGA31_16560	3493885	3495138	-1	UDP-N-acetylglucosamine 1-carboxyvinyltransferase
	3481914	3504275	22361		EGA31_16565	3495223	3495816	1	cob(I)yrinic acid a,c-diamide adenosyltransferase
	3481914	3504275	22361		EGA31_16570	3495813	3496256	-1	DUF2550 family protein
	3481914	3504275	22361		EGA31_16575	3496274	3496639	-1	F0F1 ATP synthase subunit epsilon
	3481914	3504275	22361	atpD	EGA31_16580	3496679	3498136	-1	F0F1 ATP synthase subunit beta
	3481914	3504275	22361		EGA31_16585	3498165	3499079	-1	ATP synthase subunit gamma
	3481914	3504275	22361	atpA	EGA31_16590	3499086	3500750	-1	F0F1 ATP synthase subunit alpha
	3481914	3504275	22361		EGA31_16595	3500818	3502158	-1	ATP synthase subunit b-delta
	3481914	3504275	22361		EGA31_16600	3502166	3502699	-1	F0F1 ATP synthase subunit B
	3481914	3504275	22361		EGA31_16605	3502709	3502957	-1	F0F1 ATP synthase subunit C
	3481914	3504275	22361		EGA31_16610	3503042	3503800	-1	F0F1 ATP synthase subunit A
	3481914	3504275	22361		EGA31_16615	3503793	3504275	-1	ATP synthase subunit I
T17	3659378	3670280	10902		EGA31_17430	3659378	3660094	1	hypothetical protein
	3659378	3670280	10902		EGA31_17440	3660309	3661496	1	IS481-like element ISMav5 family transposase
	3659378	3670280	10902		EGA31_17445	3661650	3663509	-1	hypothetical protein
	3659378	3670280	10902		EGA31_17450	3663656	3664405	-1	DUF732 domain-containing protein
	3659378	3670280	10902		EGA31_17455	3664587	3665486	1	lytic transglycosylase domain-containing protein
	3659378	3670280	10902		EGA31_17460	3665493	3666461	-1	hypothetical protein
	3659378	3670280	10902		EGA31_17465	3666502	3666972	-1	hypothetical protein
	3659378	3670280	10902		EGA31_17470	3667104	3667772	-1	trypsin
	3659378	3670280	10902		EGA31_17475	3667855	3668640	-1	alpha/beta hydrolase
	3659378	3670280	10902		EGA31_17480	3668784	3670280	1	amidase
T18	3780661	3788918	8257		EGA31_18045	3780661	3780981	1	mycobilin-forming heme oxygenase MhuD
	3780661	3788918	8257		EGA31_18050	3780956	3782323	1	class A beta-lactamase-related serine hydrolase
	3780661	3788918	8257		EGA31_18055	3782336	3783775	-1	carotenoid oxygenase
	3780661	3788918	8257		EGA31_18060	3783969	3784517	-1	histidine phosphatase family protein
	3780661	3788918	8257		EGA31_18065	3784514	3785290	-1	cobalt transporter
	3780661	3788918	8257		EGA31_18070	3785306	3785521	-1	CbtB-domain containing protein
	3780661	3788918	8257		EGA31_18075	3785712	3788243	-1	ATP-dependent Clp protease ATP-binding subunit
	3780661	3788918	8257		EGA31_18080	3788580	3788918	-1	Lsr2 family protein
T19	4423077	4433395	10318		EGA31_21310	4423077	4424888	-1	hypothetical protein
	4423077	4433395	10318		EGA31_21315	4424995	4425567	-1	dCTP deaminase
	4423077	4433395	10318		EGA31_21320	4425597	4426184	-1	hypothetical protein
	4423077	4433395	10318		EGA31_21330	4426595	4427788	-1	cytochrome P450
	4423077	4433395	10318		EGA31_21335	4428280	4428984	1	carotenoid biosynthesis protein
	4423077	4433395	10318		EGA31_21340	4429151	4429300	-1	integrase
	4423077	4433395	10318		EGA31_21345	4429868	4430109	-1	hypothetical protein
	4423077	4433395	10318		EGA31_21350	4430523	4430729	-1	hypothetical protein
	4423077	4433395	10318		EGA31_21355	4430686	4431450	-1	hypothetical protein
	4423077	4433395	10318		EGA31_21360	4431730	4433031	1	IS110 family transposase
	4423077	4433395	10318		EGA31_21365	4433186	4433395	-1	DUF4926 domain-containing protein
T20	4479279	4504815	25536		EGA31_21605	4479279	4480475	-1	hypothetical protein
	4479279	4504815	25536	rpmB	EGA31_21610	4480583	4480819	1	50S ribosomal protein L28
	4479279	4504815	25536	rpmG	EGA31_21615	4480820	4480984	1	50S ribosomal protein L33
	4479279	4504815	25536		EGA31_21620	4480987	4481292	1	30S ribosomal protein S14
	4479279	4504815	25536	rpsR	EGA31_21625	4481292	4481558	1	30S ribosomal protein S18
	4479279	4504815	25536		EGA31_21630	4481679	4482416	-1	TIGR03943 family protein
	4479279	4504815	25536		EGA31_21635	4482416	4483402	-1	permease
	4479279	4504815	25536		EGA31_21640	4483438	4485054	-1	PPE family protein
	4479279	4504815	25536		EGA31_21645	4485504	4491770	1	SDR family NAD(P)-dependent oxidoreductase
	4479279	4504815	25536		EGA31_21650	4491846	4493342	1	acyltransferase
	4479279	4504815	25536		EGA31_21655	4493359	4494585	1	glycosyltransferase
	4479279	4504815	25536		EGA31_21660	4494589	4495317	1	GAP family protein
	4479279	4504815	25536		EGA31_21665	4495489	4495875	1	class I SAM-dependent methyltransferase
	4479279	4504815	25536		EGA31_21670	4495939	4497174	1	IS256-like element IS1311 family transposase
	4479279	4504815	25536		EGA31_21675	4497448	4498170	1	AraC family transcriptional regulator
	4479279	4504815	25536		EGA31_21680	4498264	4498545	1	hypothetical protein
	4479279	4504815	25536		EGA31_21685	4498549	4499361	1	alpha/beta hydrolase
	4479279	4504815	25536		EGA31_21690	4499358	4500218	1	LLM class F420-dependent oxidoreductase
	4479279	4504815	25536		EGA31_21695	4500211	4500645	1	ester cyclase
	4479279	4504815	25536		EGA31_21700	4500653	4501489	-1	IS3 family transposase
	4479279	4504815	25536		EGA31_21705	4501602	4502994	-1	hypothetical protein
	4479279	4504815	25536		EGA31_21710	4503079	4504815	-1	acyl-CoA synthetase
T21	4526983	4534364	7381		EGA31_21765	4521621	4530827	-1	non-ribosomal peptide synthetase
	4526983	4534364	7381		EGA31_21770	4531009	4532490	1	MFS transporter
	4526983	4534364	7381		EGA31_21775	4532487	4533221	1	class I SAM-dependent methyltransferase
	4526983	4534364	7381		EGA31_21780	4533300	4534823	-1	PPE family protein
T22	4538848	4547339	8491		EGA31_21790	4537260	4539032	1	ABC transporter ATP-binding protein
	4538848	4547339	8491		EGA31_21795	4539029	4539655	1	Trep_Strep domain-containing protein
	4538848	4547339	8491		EGA31_21800	4539673	4540365	1	energy-coupling factor transporter transmembrane protein EcfT
	4538848	4547339	8491		EGA31_21805	4540362	4541927	1	energy-coupling factor ABC transporter ATP-binding protein
	4538848	4547339	8491		EGA31_21810	4541996	4542628	-1	class I SAM-dependent methyltransferase
	4538848	4547339	8491		EGA31_21815	4543251	4544027	-1	TauD/TfdA family dioxygenase
	4538848	4547339	8491		EGA31_21820	4544027	4545064	-1	Fe3+-citrate ABC transporter substrate-binding protein
	4538848	4547339	8491		EGA31_21825	4545061	4545876	-1	ABC transporter ATP-binding protein
	4538848	4547339	8491		EGA31_21830	4545867	4546841	-1	iron ABC transporter permease
	4538848	4547339	8491		EGA31_21835	4546899	4548455	-1	PPE family protein

## Sheet: K-10
Region	Island start	Island end	Length	Gene ID	Locus	Gene start	Gene end	Strand	Product	Acquired by LGT1
K1a	21303	41242	19939		MAP_RS00100	19828	21306	-1	penicillin-binding protein 2
	21303	41242	19939		MAP_RS00105	21303	22712	-1	FtsW/RodA/SpoVE family cell cycle protein
	21303	41242	19939		MAP_RS00110	22709	24208	-1	serine/threonine protein phosphatase
	21303	41242	19939		MAP_RS00115	24273	24740	-1	membrane protein
	21303	41242	19939		MAP_RS00120	24865	26499	-1	DUF2662 domain-containing protein
	21303	41242	19939		MAP_RS00130	26932	27435	-1	DinB family protein
	21303	41242	19939		MAP_RS00135	27648	27911	1	acyl carrier protein
	21303	41242	19939		MAP_RS00140	27908	29464	1	long-chain-fatty-acid--CoA ligase
	21303	41242	19939		MAP_RS00145	29619	31517	1	DUF4237 domain-containing protein
	21303	41242	19939		MAP_RS00150	31739	31993	1	hypothetical protein
	21303	41242	19939		MAP_RS00155	32641	33876	-1	IS256 family transposase
K1b	21303	41242	19939		MAP_RS22355	34133	34564	1	hypothetical protein
	21303	41242	19939		MAP_RS22360	34618	34938	1	hypothetical protein
	21303	41242	19939		MAP_RS00160	35295	36539	-1	HNH endonuclease
	21303	41242	19939		MAP_RS00165	36594	36923	-1	N-acetyltransferase
	21303	41242	19939		MAP_RS00170	36910	37902	-1	pirin family protein
	21303	41242	19939		MAP_RS00175	37908	39290	-1	acyl-CoA dehydrogenase
	21303	41242	19939		MAP_RS00180	39384	39800	-1	transcriptional regulator
	21303	41242	19939		MAP_RS00185	40022	41242	1	IS110 family transposase
K2	106327	114093	7766		MAP_RS00505	106264	106443	1	hypothetical protein
	106327	114093	7766		MAP_RS00510	107022	108159	1	carboxylate--amine ligase
	106327	114093	7766		MAP_RS00515	108376	108879	1	hypothetical protein	X
	106327	114093	7766		MAP_RS00520	108931	109134	-1	hypothetical protein
	106327	114093	7766		MAP_RS22390	109177	109728	-1	hypothetical protein
	106327	114093	7766		MAP_RS00525	110242	110562	-1	hypothetical protein
	106327	114093	7766		MAP_RS00530	110876	112111	1	IS256 family transposase
	106327	114093	7766		MAP_RS22395	112749	112940	-1	hypothetical protein
	106327	114093	7766		MAP_RS00535	113185	115692	-1	hypothetical protein
K3	116042	123751	7709		MAP_RS00540	115701	116045	-1	XRE family transcriptional regulator
	116042	123751	7709		MAP_RS00545	116042	117073	-1	integrase
	116042	123751	7709		MAP_RS00550	117358	117717	1	ABC transporter permease
	116042	123751	7709		MAP_RS00555	117718	119289	1	MCE family protein
	116042	123751	7709		MAP_RS00560	119286	120365	1	MCE family protein
	116042	123751	7709		MAP_RS00565	120358	121404	1	MCE family protein
	116042	123751	7709		MAP_RS00570	121401	122516	1	MCE family protein
	116042	123751	7709		MAP_RS00575	122519	123751	1	MCE family protein
	116042	123751	7709		MAP_RS00580	123748	124998	1	MCE family protein
K4	157819	164530	6711		MAP_RS00775	157819	158601	1	enoyl-CoA hydratase/isomerase family protein
	157819	164530	6711		MAP_RS00780	158601	159179	1	TetR family transcriptional regulator
	157819	164530	6711		MAP_RS00785	159196	159594	1	extradiol dioxygenase	X
	157819	164530	6711		MAP_RS00790	159868	160179	1	PE family protein
	157819	164530	6711		MAP_RS00795	160204	161394	1	PPE family protein
	157819	164530	6711		MAP_RS00800	161505	162725	-1	IS110 family transposase
	157819	164530	6711		MAP_RS00805	162947	163261	1	EsxD
	157819	164530	6711		MAP_RS00810	163308	163595	1	secretion protein
	157819	164530	6711		MAP_RS00815	163700	164530	1	ESX secretion-associated protein EspG
K5	485117	494205	9088		MAP_RS02350	485117	485932	1	type III pantothenate kinase
	485117	494205	9088	lysS	MAP_RS02355	485980	487479	1	lysine--tRNA ligase
	485117	494205	9088		MAP_RS02360	487623	487961	1	Lsr2 family protein
	485117	494205	9088		MAP_RS02365	488298	490829	1	ATP-dependent Clp protease ATP-binding subunit
	485117	494205	9088		MAP_RS02370	491020	491235	1	CbtB-domain containing protein
	485117	494205	9088		MAP_RS02375	491251	492027	1	cobalt transporter
	485117	494205	9088		MAP_RS02380	492024	492572	1	histidine phosphatase family protein
	485117	494205	9088		MAP_RS02385	492766	494205	1	lignostilbene-alpha,beta-dioxygenase-like enzyme
K6	606153	629928	23775		MAP_RS02955	606153	607649	-1	amidase
	606153	629928	23775		MAP_RS02960	607795	608580	1	alpha/beta hydrolase
	606153	629928	23775		MAP_RS02965	608663	609331	1	hypothetical protein
	606153	629928	23775		MAP_RS02970	609463	609933	1	hypothetical protein
	606153	629928	23775		MAP_RS02975	609974	610993	1	hypothetical protein
	606153	629928	23775		MAP_RS02980	611000	611941	-1	lytic transglycosylase
	606153	629928	23775		MAP_RS02985	612082	612831	1	DUF732 domain-containing protein	X
	606153	629928	23775		MAP_RS02990	612978	614837	1	hypothetical protein	X
	606153	629928	23775		MAP_RS02995	614991	616178	-1	IS481 family transposase ISMav5
	606153	629928	23775		MAP_RS03005	616393	617109	-1	hypothetical protein
	606153	629928	23775		MAP_RS03010	617268	617987	1	DNA-binding response regulator
	606153	629928	23775		MAP_RS03015	618028	619464	1	sensor histidine kinase
	606153	629928	23775		MAP_RS03020	619452	619856	-1	HIT family protein
	606153	629928	23775		MAP_RS03025	619891	620301	-1	hypothetical protein
	606153	629928	23775		MAP_RS03030	620371	621498	-1	NDMA-dependent alcohol dehydrogenase
	606153	629928	23775		MAP_RS03035	621766	622314	-1	hypothetical protein
	606153	629928	23775		MAP_RS03040	622318	622527	-1	ferredoxin
	606153	629928	23775		MAP_RS03045	622540	623895	-1	cytochrome P450
	606153	629928	23775		MAP_RS03050	623892	624719	-1	NAD(P)-dependent oxidoreductase
	606153	629928	23775		MAP_RS03055	624720	625946	-1	cytochrome P450
	606153	629928	23775		MAP_RS03060	625943	626590	-1	TetR/AcrR family transcriptional regulator
	606153	629928	23775		MAP_RS03065	626804	628273	1	aldehyde dehydrogenase
	606153	629928	23775		MAP_RS03070	628304	629053	1	3-oxoacyl-ACP reductase
	606153	629928	23775		MAP_RS03075	629050	629928	1	NAD(P)-dependent oxidoreductase
K7	876459	890442	13983		MAP_RS22510	876267	877844	1	hypothetical protein	X
	876459	890442	13983		MAP_RS04355	878249	878770	1	hypothetical protein	X
	876459	890442	13983		MAP_RS22515	878808	880535	-1	hypothetical protein	X
	876459	890442	13983		MAP_RS04360	880661	880897	1	hypothetical protein	X
	876459	890442	13983		MAP_RS04365	880898	881179	1	hypothetical protein	X
	876459	890442	13983		MAP_RS04370	881338	881697	-1	hypothetical protein	X
	876459	890442	13983		MAP_RS04375	881697	882305	-1	hypothetical protein	X
	876459	890442	13983		MAP_RS22520	882345	883235	-1	hypothetical protein	X
	876459	890442	13983		MAP_RS22525	883810	884892	1	hypothetical protein	X
	876459	890442	13983		MAP_RS22530	884844	885038	1	prevent-host-death family protein	X
	876459	890442	13983		MAP_RS04380	885302	885976	1	hypothetical protein	X
	876459	890442	13983		MAP_RS22535	886451	887722	1	cell division protein FtsK	X
	876459	890442	13983		MAP_RS22540	887870	888097	1	DNA-binding protein	X
	876459	890442	13983		MAP_RS22545	888094	889452	1	phage integrase	X
	876459	890442	13983		MAP_RS04395	889618	890442	-1	TIGR03621 family F420-dependent LLM class oxidoreductase	X
K8	1931389	1938824	7435		MAP_RS08995	1930448	1931392	-1	sugar ABC transporter permease
	1931389	1938824	7435		MAP_RS09000	1931389	1932717	-1	sugar ABC transporter substrate-binding protein
	1931389	1938824	7435		MAP_RS09005	1932783	1933718	-1	RNA polymerase subunit sigma
	1931389	1938824	7435		MAP_RS09010	1933799	1935019	-1	IS110 family transposase
	1931389	1938824	7435		MAP_RS09015	1935339	1935689	1	hypothetical protein
	1931389	1938824	7435		MAP_RS09020	1935703	1936503	-1	NTF2 domain-containing protein
	1931389	1938824	7435		MAP_RS09025	1936503	1937066	-1	amidase
	1931389	1938824	7435		MAP_RS09030	1937174	1938241	1	DoxX family membrane protein
	1931389	1938824	7435		MAP_RS09035	1938246	1938824	-1	ATPase
K9	2378957	2391828	12871		MAP_RS10920	2378957	2379640	1	recombinase XerD
	2378957	2391828	12871		MAP_RS10925	2379889	2380128	1	hypothetical protein	X
	2378957	2391828	12871		MAP_RS10930	2380125	2380427	1	hypothetical protein
	2378957	2391828	12871		MAP_RS10935	2381287	2382522	1	IS256 family transposase
	2378957	2391828	12871		MAP_RS10940	2382614	2383051	1	hypothetical protein	X
	2378957	2391828	12871		MAP_RS22710	2384296	2384670	-1	hypothetical protein	X
	2378957	2391828	12871		MAP_RS10945	2386824	2387348	1	hypothetical protein	X
	2378957	2391828	12871		MAP_RS10955	2387502	2388772	1	IS3 family transposase
	2378957	2391828	12871		MAP_RS10960	2388971	2390191	1	IS110 family transposase
	2378957	2391828	12871		MAP_RS10965	2390352	2390933	1	hypothetical protein	X
	2378957	2391828	12871		MAP_RS10970	2390946	2391155	-1	hypothetical protein
	2378957	2391828	12871		MAP_RS10975	2391152	2391595	-1	hypothetical protein
	2378957	2391828	12871		MAP_RS10980	2391595	2391828	-1	hypothetical protein
K10	2741200	2763562	22362		MAP_RS12445	2741200	2742447	-1	MFS transporter
	2741200	2763562	22362		MAP_RS12450	2742520	2743413	1	LysR family transcriptional regulator
	2741200	2763562	22362		MAP_RS12455	2743500	2745023	1	DNA-3-methyladenine glycosylase 2 family protein
	2741200	2763562	22362		MAP_RS12460	2745007	2746227	-1	IS110 family transposase
	2741200	2763562	22362		MAP_RS12465	2746448	2746945	1	methylated-DNA--protein-cysteine methyltransferase
	2741200	2763562	22362		MAP_RS12470	2746992	2747489	-1	pyridoxamine 5'-phosphate oxidase	X
									rrf rRNA
									23S rRNA
									16S rRNA
	2741200	2763562	22362	murA	MAP_RS12490	2753171	2754424	-1	UDP-N-acetylglucosamine 1-carboxyvinyltransferase
	2741200	2763562	22362		MAP_RS12495	2754509	2755102	1	ATP:cob(I)alamin adenosyltransferase
	2741200	2763562	22362		MAP_RS12500	2755099	2755542	-1	DUF2550 domain-containing protein
	2741200	2763562	22362		MAP_RS12505	2755560	2755925	-1	ATP synthase epsilon chain
	2741200	2763562	22362	atpD	MAP_RS12510	2755965	2757423	-1	F0F1 ATP synthase subunit beta
	2741200	2763562	22362		MAP_RS12515	2757452	2758366	-1	ATP synthase subunit gamma
	2741200	2763562	22362	atpA	MAP_RS12520	2758373	2760037	-1	ATP synthase subunit alpha
	2741200	2763562	22362		MAP_RS12525	2760105	2761445	-1	ATP synthase subunit b-delta
	2741200	2763562	22362		MAP_RS12530	2761453	2761986	-1	ATP synthase subunit B
	2741200	2763562	22362	atpE	MAP_RS12535	2761996	2762244	-1	ATP synthase F0 subunit C
	2741200	2763562	22362		MAP_RS12540	2762329	2763087	-1	F0F1 ATP synthase subunit A
	2741200	2763562	22362		MAP_RS12545	2763080	2763562	-1	ATP synthase subunit I
K11	2890053	2900570	10517		MAP_RS13120	2890053	2891831	-1	long-chain-acyl-CoA synthetase
	2890053	2900570	10517		MAP_RS13125	2891942	2892505	-1	TIGR00730 family Rossman fold protein
	2890053	2900570	10517		MAP_RS13130	2892654	2894733	1	AAA family ATPase
	2890053	2900570	10517		MAP_RS13135	2894718	2895782	-1	succinyl-diaminopimelate desuccinylase
	2890053	2900570	10517		MAP_RS13140	2895832	2896983	-1	PPE family protein
	2890053	2900570	10517		MAP_RS13145	2897009	2897845	-1	PE domain-containing protein
	2890053	2900570	10517		MAP_RS13150	2898067	2899287	1	IS110 family transposase
	2890053	2900570	10517	dapD	MAP_RS13155	2899617	2900570	1	2,3,4,5-tetrahydropyridine-2,6-dicarboxylate N-succinyltransferase
K12	3084580	3106704	22124		MAP_RS14055	3084580	3084837	1	hypothetical protein	X
	3084580	3106704	22124		MAP_RS14060	3084834	3085136	1	hypothetical protein
	3084580	3106704	22124		MAP_RS22795	3085208	3090061	-1	phage tail tape measure protein
	3084580	3106704	22124		MAP_RS14070	3090260	3090499	1	hypothetical protein	X
	3084580	3106704	22124		MAP_RS14075	3090575	3090826	1	hypothetical protein
	3084580	3106704	22124		MAP_RS14080	3090823	3091341	1	hypothetical protein
	3084580	3106704	22124		MAP_RS22800	3091708	3092016	1	hypothetical protein
	3084580	3106704	22124		MAP_RS14090	3091995	3092177	-1	hypothetical protein
	3084580	3106704	22124		MAP_RS14095	3092407	3092637	-1	hypothetical protein
	3084580	3106704	22124		MAP_RS14100	3092706	3093140	-1	hypothetical protein	X
	3084580	3106704	22124		MAP_RS14105	3093133	3093372	-1	hypothetical protein	X
	3084580	3106704	22124		MAP_RS14110	3093508	3093786	1	hypothetical protein	X
	3084580	3106704	22124		MAP_RS14115	3093855	3094295	-1	DNA-binding protein	X
	3084580	3106704	22124		MAP_RS14120	3094295	3094519	-1	hypothetical protein	X
	3084580	3106704	22124		MAP_RS14125	3094862	3095152	-1	hypothetical protein	X
	3084580	3106704	22124		MAP_RS22805	3095149	3095463	-1	hypothetical protein	X
	3084580	3106704	22124		MAP_RS14130	3095643	3096533	-1	hypothetical protein	X
	3084580	3106704	22124		MAP_RS22810	3096803	3097279	-1	DUF2742 domain-containing protein
	3084580	3106704	22124		MAP_RS14135	3097276	3097488	-1	helix-turn-helix domain-containing protein
	3084580	3106704	22124		MAP_RS14140	3097583	3098134	-1	hypothetical protein	X
	3084580	3106704	22124		MAP_RS14145	3098241	3099290	-1	integrase
	3084580	3106704	22124		MAP_RS22815	3101050	3101349	1	hypothetical protein	X
	3084580	3106704	22124		MAP_RS22820	3101541	3101849	1	hypothetical protein	X
	3084580	3106704	22124		MAP_RS14155	3101926	3102447	1	hypothetical protein
	3084580	3106704	22124		MAP_RS14160	3102455	3103723	-1	amidohydrolase
	3084580	3106704	22124		MAP_RS14165	3103748	3104962	-1	amidohydrolase
	3084580	3106704	22124		MAP_RS14170	3104966	3105769	-1	acetoacetate decarboxylase
	3084580	3106704	22124		MAP_RS14175	3105766	3106704	-1	NAD(P)-dependent oxidoreductase
K13	3412039	3424094	12055		MAP_RS15710	3412039	3412710	-1	hypothetical protein	X
	3412039	3424094	12055		MAP_RS15715	3412787	3413521	-1	hypothetical protein
	3412039	3424094	12055		MAP_RS15720	3413889	3414320	1	anti-sigma factor antagonist
	3412039	3424094	12055		MAP_RS15725	3414555	3415733	1	polyprenyl synthetase
	3412039	3424094	12055		MAP_RS15730	3415756	3417282	1	phytoene desaturase
	3412039	3424094	12055		MAP_RS15735	3417279	3418230	1	phytoene synthase
	3412039	3424094	12055		MAP_RS15740	3418227	3418550	1	lycopene cyclase domain-containing protein
	3412039	3424094	12055		MAP_RS15745	3418547	3418858	1	lycopene cyclase domain-containing protein
	3412039	3424094	12055		MAP_RS15750	3418845	3419570	1	methyltransferase domain-containing protein
	3412039	3424094	12055		MAP_RS15755	3419567	3421096	1	FAD-dependent oxidoreductase
	3412039	3424094	12055		MAP_RS15760	3421093	3422103	1	(2Fe-2S) ferredoxin
	3412039	3424094	12055		MAP_RS15765	3422153	3422338	1	hypothetical protein
	3412039	3424094	12055		MAP_RS15770	3422497	3423063	1	MarR family transcriptional regulator
	3412039	3424094	12055		MAP_RS15775	3423105	3424094	-1	IS481 family transposase
K14	3600404	3604596	4192		MAP_RS16665	3599392	3600447	1	DNA topoisomerase
	3600404	3604596	4192		MAP_RS16670	3600733	3601701	1	glycosyltransferase family 1 protein
	3600404	3604596	4192		MAP_RS16675	3601719	3602939	1	glycosyltransferase family 1 protein
	3600404	3604596	4192		MAP_RS16680	3602949	3603821	-1	transferase
	3600404	3604596	4192		MAP_RS16685	3603754	3604896	1	hypothetical protein
K15	3604681	3611674	6993		MAP_RS16685	3603754	3604896	1	hypothetical protein
	3604681	3611674	6993		MAP_RS16690	3604908	3606548	1	carbamoyltransferase	X
	3604681	3611674	6993		MAP_RS16695	3606545	3608034	1	HAD family hydrolase
	3604681	3611674	6993		MAP_RS22885	3608025	3610994	1	hypothetical protein
	3604681	3611674	6993		MAP_RS16715	3611009	3611704	1	NAD(P)-dependent oxidoreductase
K16	4159963	4174687	14724		MAP_RS19155	4159503	4161017	1	PPE family protein
	4159963	4174687	14724		MAP_RS19160	4161096	4161830	-1	class I SAM-dependent methyltransferase	X
	4159963	4174687	14724		MAP_RS19165	4161827	4163308	-1	MFS transporter
	4159963	4174687	14724		MAP_RS19170	4163490	4172696	1	non-ribosomal peptide synthetase	X
	4159963	4174687	14724		MAP_RS19175	4172693	4173538	1	hypothetical protein
	4159963	4174687	14724		MAP_RS19180	4173584	4178191	1	non-ribosomal peptide synthetase
K17	4174871	4181241	6370		MAP_RS19180	4173584	4178191	1	non-ribosomal peptide synthetase
	4174871	4181241	6370		MAP_RS19185	4178188	4179219	1	hypothetical protein
	4174871	4181241	6370		MAP_RS19190	4179295	4180329	1	thiazolinyl imide reductase
	4174871	4181241	6370		MAP_RS19195	4180326	4181078	1	thioesterase
	4174871	4181241	6370		MAP_RS19200	4181143	4181457	1	metal-sensitive transcriptional regulator
K18	4260907	4268745	7838		MAP_RS23015	4260907	4261155	1	DUF4926 domain-containing protein
	4260907	4268745	7838		MAP_RS19560	4261310	4262791	-1	IS110 family transposase
	4260907	4268745	7838		MAP_RS19565	4262891	4263655	1	hypothetical protein	X
	4260907	4268745	7838		MAP_RS23200	4263612	4263818	1	hypothetical protein
	4260907	4268745	7838		MAP_RS23020	4263824	4264474	1	hypothetical protein
	4260907	4268745	7838		MAP_RS19570	4265042	4265191	1	hypothetical protein
	4260907	4268745	7838		MAP_RS19575	4265226	4266062	-1	carotenoid biosynthesis protein
	4260907	4268745	7838		MAP_RS19580	4266554	4267747	1	cytochrome P450
	4260907	4268745	7838		MAP_RS19590	4268158	4268745	1	hypothetical protein
	1 Genes possibly acquired by Lateral gene transfer (LGT) according to Marri et al [87]

## Sheet: TN_India_2008
Region	Island start	Island end	Length	Locus	Gene start	Gene end	Strand	Product
TN1a	21303	41242	19939	A0V42_RS00100	19828	21306	-1	penicillin-binding protein 2
	21303	41242	19939	A0V42_RS00105	21303	22712	-1	FtsW/RodA/SpoVE family cell cycle protein
	21303	41242	19939	A0V42_RS00110	22709	24208	-1	serine/threonine protein phosphatase
	21303	41242	19939	A0V42_RS00115	24273	24740	-1	membrane protein
	21303	41242	19939	A0V42_RS00120	24865	26499	-1	DUF2662 domain-containing protein
	21303	41242	19939	A0V42_RS00130	26932	27435	-1	DinB family protein
	21303	41242	19939	A0V42_RS00135	27648	27911	1	acyl carrier protein
	21303	41242	19939	A0V42_RS00140	27908	29464	1	long-chain-fatty-acid--CoA ligase
	21303	41242	19939	A0V42_RS00145	29619	31517	1	DUF4237 domain-containing protein
	21303	41242	19939	A0V42_RS00150	31739	31993	1	hypothetical protein
	21303	41242	19939	A0V42_RS00155	32641	33876	-1	IS256 family transposase
TN1b	21303	41242	19939	A0V42_RS22330	34133	34564	1	hypothetical protein
	21303	41242	19939	A0V42_RS22335	34618	34938	1	hypothetical protein
	21303	41242	19939	A0V42_RS00160	35295	36539	-1	HNH endonuclease
	21303	41242	19939	A0V42_RS00165	36594	36923	-1	N-acetyltransferase
	21303	41242	19939	A0V42_RS00170	36910	37902	-1	pirin family protein
	21303	41242	19939	A0V42_RS00175	37908	39290	-1	acyl-CoA dehydrogenase
	21303	41242	19939	A0V42_RS00180	39384	39800	-1	transcriptional regulator
	21303	41242	19939	A0V42_RS00185	40022	41242	1	IS110 family transposase
TN2	116042	123751	7709	A0V42_RS00540	115701	116045	-1	XRE family transcriptional regulator
	116042	123751	7709	A0V42_RS00545	116042	117073	-1	integrase
	116042	123751	7709	A0V42_RS00550	117358	117717	1	ABC transporter permease
	116042	123751	7709	A0V42_RS00555	117718	119289	1	Mce related protein
	116042	123751	7709	A0V42_RS00560	119286	120365	1	MCE family protein
	116042	123751	7709	A0V42_RS00565	120358	121404	1	MCE family protein
	116042	123751	7709	A0V42_RS00570	121401	122516	1	MCE family protein
	116042	123751	7709	A0V42_RS00575	122519	123751	1	MCE family protein
	116042	123751	7709	A0V42_RS00580	123748	124998	1	MCE family protein
TN3	157819	164530	6711	A0V42_RS00775	157819	158601	1	enoyl-CoA hydratase/isomerase family protein
	157819	164530	6711	A0V42_RS00780	158601	159179	1	TetR family transcriptional regulator
	157819	164530	6711	A0V42_RS00785	159196	159594	1	extradiol dioxygenase
	157819	164530	6711	A0V42_RS00790	159868	160179	1	PE family protein
	157819	164530	6711	A0V42_RS00795	160204	161394	1	PPE family protein
	157819	164530	6711	A0V42_RS00800	161505	162725	-1	IS110 family transposase
	157819	164530	6711	A0V42_RS00805	162947	163261	1	EsxD
	157819	164530	6711	A0V42_RS00810	163308	163595	1	secretion protein
	157819	164530	6711	A0V42_RS00815	163700	164530	1	ESX secretion-associated protein EspG
TN4	485117	495585	10468	A0V42_RS02350	485117	485932	1	type III pantothenate kinase
	485117	495585	10468	A0V42_RS02355	485980	487479	1	lysine--tRNA ligase
	485117	495585	10468	A0V42_RS02360	487623	487961	1	Lsr2 family protein
	485117	495585	10468	A0V42_RS02365	488298	490829	1	ATP-dependent Clp protease ATP-binding subunit
	485117	495585	10468	A0V42_RS02370	491020	491235	1	CbtB-domain containing protein
	485117	495585	10468	A0V42_RS02375	491251	492027	1	cobalt transporter
	485117	495585	10468	A0V42_RS02380	492024	492572	1	histidine phosphatase family protein
	485117	495585	10468	A0V42_RS02385	492766	494205	1	lignostilbene-alpha,beta-dioxygenase-like enzyme
	485117	495585	10468	A0V42_RS02390	494218	495585	-1	serine hydrolase
	485117	495585	10468	A0V42_RS02395	495560	495880	-1	mycobilin-forming heme oxygenase MhuD
TN5	606153	626590	20437	A0V42_RS02960	606153	607649	-1	amidase
	606153	626590	20437	A0V42_RS02965	607795	608580	1	alpha/beta hydrolase
	606153	626590	20437	A0V42_RS02970	608663	609331	1	hypothetical protein
	606153	626590	20437	A0V42_RS02975	609463	609933	1	hypothetical protein
	606153	626590	20437	A0V42_RS02980	609974	610993	1	hypothetical protein
	606153	626590	20437	A0V42_RS02985	611000	611941	-1	lytic transglycosylase
	606153	626590	20437	A0V42_RS02990	612082	612831	1	DUF732 domain-containing protein
	606153	626590	20437	A0V42_RS02995	612978	614837	1	hypothetical protein
	606153	626590	20437	A0V42_RS03000	614991	616178	-1	IS481 family transposase ISMav5
	606153	626590	20437	A0V42_RS03010	616393	617109	-1	hypothetical protein
	606153	626590	20437	A0V42_RS03015	617268	617987	1	DNA-binding response regulator
	606153	626590	20437	A0V42_RS03020	618028	619464	1	sensor histidine kinase
	606153	626590	20437	A0V42_RS03025	619452	619856	-1	HIT family protein
	606153	626590	20437	A0V42_RS03030	619891	620301	-1	hypothetical protein
	606153	626590	20437	A0V42_RS03035	620371	621498	-1	NDMA-dependent alcohol dehydrogenase
	606153	626590	20437	A0V42_RS03040	621766	622314	-1	hypothetical protein
	606153	626590	20437	A0V42_RS03045	622318	622527	-1	ferredoxin
	606153	626590	20437	A0V42_RS03050	622540	623895	-1	cytochrome P450
	606153	626590	20437	A0V42_RS03055	623892	624719	-1	NAD(P)-dependent oxidoreductase
	606153	626590	20437	A0V42_RS03060	624720	625946	-1	cytochrome P450
	606153	626590	20437	A0V42_RS03065	625943	626590	-1	TetR/AcrR family transcriptional regulator
TN6	874064	890442	16378	A0V42_RS22465	874464	874751	1	hypothetical protein
	874064	890442	16378	A0V42_RS04345	874659	874925	-1	hypothetical protein
	874064	890442	16378	A0V42_RS04350	875294	875554	1	hypothetical protein
	874064	890442	16378	A0V42_RS22470	875615	876274	1	hypothetical protein
	874064	890442	16378	A0V42_RS22475	876267	877844	1	hypothetical protein
	874064	890442	16378	A0V42_RS04355	878249	878770	1	hypothetical protein
	874064	890442	16378	A0V42_RS22480	878808	880535	-1	hypothetical protein
	874064	890442	16378	A0V42_RS04360	880661	880897	1	hypothetical protein
	874064	890442	16378	A0V42_RS04365	880898	881179	1	hypothetical protein
	874064	890442	16378	A0V42_RS04370	881338	881697	-1	hypothetical protein
	874064	890442	16378	A0V42_RS04375	881697	882305	-1	hypothetical protein
	874064	890442	16378	A0V42_RS04380	882345	883235	-1	hypothetical protein
	874064	890442	16378	A0V42_RS04385	883810	884892	1	hypothetical protein
	874064	890442	16378	A0V42_RS22485	884844	885038	1	prevent-host-death family protein
	874064	890442	16378	A0V42_RS04390	885302	885976	1	hypothetical protein
	874064	890442	16378	A0V42_RS04395	886451	887722	1	cell division protein FtsK
	874064	890442	16378	A0V42_RS04400	887870	888097	1	DNA-binding protein
	874064	890442	16378	A0V42_RS22490	888094	889452	1	phage integrase
	874064	890442	16378	A0V42_RS04415	889618	890442	-1	TIGR03621 family F420-dependent LLM class oxidoreductase
TN7	1931389	1938824	7435	A0V42_RS09025	1930448	1931392	-1	sugar ABC transporter permease
	1931389	1938824	7435	A0V42_RS09030	1931389	1932717	-1	sugar ABC transporter substrate-binding protein
	1931389	1938824	7435	A0V42_RS09035	1932783	1933718	-1	RNA polymerase subunit sigma
	1931389	1938824	7435	A0V42_RS09040	1933799	1935019	-1	IS110 family transposase
	1931389	1938824	7435	A0V42_RS09045	1935339	1935689	1	hypothetical protein
	1931389	1938824	7435	A0V42_RS09050	1935703	1936503	-1	NTF2 domain-containing protein
	1931389	1938824	7435	A0V42_RS09055	1936503	1937066	-1	amidase
	1931389	1938824	7435	A0V42_RS09060	1937174	1938241	1	DoxX family membrane protein
	1931389	1938824	7435	A0V42_RS09065	1938246	1938824	-1	ATPase
TN8	2378957	2391828	12871	A0V42_RS10945	2378957	2379640	1	recombinase XerD
	2378957	2391828	12871	A0V42_RS10950	2379889	2380128	1	hypothetical protein
	2378957	2391828	12871	A0V42_RS10955	2380125	2380427	1	hypothetical protein
	2378957	2391828	12871	A0V42_RS10960	2381287	2382522	1	IS256 family transposase
	2378957	2391828	12871	A0V42_RS10965	2382614	2383051	1	hypothetical protein
	2378957	2391828	12871	A0V42_RS22650	2384296	2384670	-1	hypothetical protein
	2378957	2391828	12871	A0V42_RS10970	2386824	2387348	1	hypothetical protein
	2378957	2391828	12871	A0V42_RS10980	2387502	2388772	1	IS3 family transposase
	2378957	2391828	12871	A0V42_RS10985	2388971	2390191	1	IS110 family transposase
	2378957	2391828	12871	A0V42_RS10990	2390352	2390933	1	hypothetical protein
	2378957	2391828	12871	A0V42_RS10995	2390946	2391155	-1	hypothetical protein
	2378957	2391828	12871	A0V42_RS11000	2391152	2391595	-1	hypothetical protein
	2378957	2391828	12871	A0V42_RS11005	2391595	2391828	-1	hypothetical protein
TN9	2741200	2763562	22362	A0V42_RS12465	2741200	2742447	-1	MFS transporter
	2741200	2763562	22362	A0V42_RS12470	2742520	2743413	1	LysR family transcriptional regulator
	2741200	2763562	22362	A0V42_RS12475	2743500	2745023	1	DNA-3-methyladenine glycosylase 2 family protein
	2741200	2763562	22362	A0V42_RS12480	2745007	2746227	-1	IS110 family transposase
	2741200	2763562	22362	A0V42_RS12485	2746448	2746945	1	methylated-DNA--protein-cysteine methyltransferase
	2741200	2763562	22362	A0V42_RS12490	2746992	2747489	-1	pyridoxamine 5'-phosphate oxidase
								rrf rRNA
								23S rRNA
								16S rRNA
	2741200	2763562	22362	A0V42_RS12510	2753171	2754424	-1	UDP-N-acetylglucosamine 1-carboxyvinyltransferase
	2741200	2763562	22362	A0V42_RS12515	2754509	2755102	1	ATP:cob(I)alamin adenosyltransferase
	2741200	2763562	22362	A0V42_RS12520	2755099	2755542	-1	DUF2550 domain-containing protein
	2741200	2763562	22362	A0V42_RS12525	2755560	2755925	-1	ATP synthase epsilon chain
	2741200	2763562	22362	A0V42_RS12530	2755965	2757423	-1	F0F1 ATP synthase subunit beta
	2741200	2763562	22362	A0V42_RS12535	2757452	2758366	-1	ATP synthase subunit gamma
	2741200	2763562	22362	A0V42_RS12540	2758373	2760037	-1	ATP synthase subunit alpha
	2741200	2763562	22362	A0V42_RS12545	2760105	2761445	-1	ATP synthase subunit b-delta
	2741200	2763562	22362	A0V42_RS12550	2761453	2761986	-1	ATP synthase subunit B
	2741200	2763562	22362	A0V42_RS12555	2761996	2762250	-1	F0F1 ATP synthase subunit C
	2741200	2763562	22362	A0V42_RS12560	2762329	2763087	-1	F0F1 ATP synthase subunit A
	2741200	2763562	22362	A0V42_RS12565	2763080	2763562	-1	ATP synthase subunit I
TN10	3084580	3096533	11953	A0V42_RS14080	3084580	3084837	1	hypothetical protein
	3084580	3096533	11953	A0V42_RS14085	3084834	3085136	1	hypothetical protein
	3084580	3096533	11953	A0V42_RS22735	3085208	3090061	-1	phage tail tape measure protein
	3084580	3096533	11953	A0V42_RS14095	3090260	3090499	1	hypothetical protein
	3084580	3096533	11953	A0V42_RS14100	3090575	3090826	1	hypothetical protein
	3084580	3096533	11953	A0V42_RS14105	3090823	3091341	1	hypothetical protein
	3084580	3096533	11953	A0V42_RS22740	3091708	3092016	1	hypothetical protein
	3084580	3096533	11953	A0V42_RS14110	3091995	3092177	-1	hypothetical protein
	3084580	3096533	11953	A0V42_RS14115	3092407	3092637	-1	hypothetical protein
	3084580	3096533	11953	A0V42_RS14120	3092706	3093140	-1	hypothetical protein
	3084580	3096533	11953	A0V42_RS14125	3093133	3093372	-1	hypothetical protein
	3084580	3096533	11953	A0V42_RS14130	3093508	3093786	1	hypothetical protein
	3084580	3096533	11953	A0V42_RS14135	3093855	3094295	-1	DNA-binding protein
	3084580	3096533	11953	A0V42_RS14140	3094295	3094519	-1	hypothetical protein
	3084580	3096533	11953	A0V42_RS14145	3094862	3095152	-1	hypothetical protein
	3084580	3096533	11953	A0V42_RS22745	3095149	3095463	-1	hypothetical protein
	3084580	3096533	11953	A0V42_RS14150	3095643	3096533	-1	hypothetical protein
TN11	3412039	3424094	12055	A0V42_RS15730	3412039	3412710	-1	hypothetical protein
	3412039	3424094	12055	A0V42_RS15735	3412787	3413521	-1	hypothetical protein
	3412039	3424094	12055	A0V42_RS15740	3413889	3414320	1	anti-sigma factor antagonist
	3412039	3424094	12055	A0V42_RS15745	3414555	3415733	1	polyprenyl synthetase
	3412039	3424094	12055	A0V42_RS15750	3415762	3417282	1	phytoene desaturase
	3412039	3424094	12055	A0V42_RS15755	3417279	3418230	1	phytoene synthase
	3412039	3424094	12055	A0V42_RS15760	3418227	3418550	1	lycopene cyclase domain-containing protein
	3412039	3424094	12055	A0V42_RS15765	3418547	3418858	1	lycopene cyclase domain-containing protein
	3412039	3424094	12055	A0V42_RS15770	3418845	3419570	1	ubiquinone biosynthesis methyltransferase UbiE
	3412039	3424094	12055	A0V42_RS15775	3419567	3421096	1	isorenieratene synthase
	3412039	3424094	12055	A0V42_RS15780	3421093	3422103	1	(2Fe-2S) ferredoxin
	3412039	3424094	12055	A0V42_RS15785	3422153	3422338	1	hypothetical protein
	3412039	3424094	12055	A0V42_RS15790	3422497	3423063	1	MarR family transcriptional regulator
	3412039	3424094	12055	A0V42_RS15795	3423105	3424094	-1	IS481 family transposase
TN12	3600404	3604596	4192	A0V42_RS16685	3599392	3600447	1	DNA topoisomerase
	3600404	3604596	4192	A0V42_RS16690	3600733	3601701	1	glycosyltransferase family 1 protein
	3600404	3604596	4192	A0V42_RS16695	3601719	3602939	1	glycosyltransferase family 1 protein
	3600404	3604596	4192	A0V42_RS16700	3602949	3603821	-1	transferase
	3600404	3604596	4192	A0V42_RS16705	3603754	3604896	1	hypothetical protein
TN13	3604681	3614071	9390	A0V42_RS16705	3603754	3604896	1	hypothetical protein
	3604681	3614071	9390	A0V42_RS16710	3604908	3606548	1	carbamoyltransferase
	3604681	3614071	9390	A0V42_RS16715	3606545	3608034	1	HAD family hydrolase
	3604681	3614071	9390	A0V42_RS22820	3608025	3610994	1	hypothetical protein
	3604681	3614071	9390	A0V42_RS16735	3611009	3611704	1	NAD(P)-dependent oxidoreductase
	3604681	3614071	9390	A0V42_RS16740	3611695	3612660	1	glycosyltransferase family 9 protein
	3604681	3614071	9390	A0V42_RS16745	3612657	3613961	1	nucleotide sugar dehydrogenase
TN14	4143893	4152330	8437	A0V42_RS19110	4143893	4144801	1	DUF2236 domain-containing protein
	4143893	4152330	8437	A0V42_RS22905	4144957	4145067	1	transposase
	4143893	4152330	8437	A0V42_RS22910	4145077	4145463	1	hypothetical protein
	4143893	4152330	8437	A0V42_RS19115	4145871	4147427	1	PPE family protein
	4143893	4152330	8437	A0V42_RS19120	4147485	4148459	1	iron ABC transporter permease
	4143893	4152330	8437	A0V42_RS19125	4148450	4149265	1	ABC transporter ATP-binding protein
	4143893	4152330	8437	A0V42_RS19130	4149262	4150299	1	Fe3+-citrate ABC transporter substrate-binding protein
	4143893	4152330	8437	A0V42_RS19135	4150299	4151075	1	TauD/TfdA family dioxygenase
	4143893	4152330	8437	A0V42_RS22915	4151698	4152330	1	class I SAM-dependent methyltransferase
TN15	4174871	4181241	6370	A0V42_RS19190	4172693	4178191	1	non-ribosomal peptide synthetase
	4174871	4181241	6370	A0V42_RS19195	4178188	4179219	1	hypothetical protein
	4174871	4181241	6370	A0V42_RS19200	4179295	4180329	1	thiazolinyl imide reductase
	4174871	4181241	6370	A0V42_RS19205	4180326	4181078	1	thioesterase
	4174871	4181241	6370	A0V42_RS19210	4181143	4181457	1	metal-sensitive transcriptional regulator
TN16	4259606	4268745	9139	A0V42_RS19565	4259606	4260421	-1	L,D-transpeptidase
	4259606	4268745	9139	A0V42_RS22945	4260907	4261155	1	DUF4926 domain-containing protein
	4259606	4268745	9139	A0V42_RS19570	4261310	4262791	-1	IS110 family transposase
	4259606	4268745	9139	A0V42_RS19575	4262891	4263655	1	hypothetical protein
	4259606	4268745	9139	A0V42_RS22950	4263824	4264474	1	hypothetical protein
	4259606	4268745	9139	A0V42_RS19580	4265042	4265191	1	hypothetical protein
	4259606	4268745	9139	A0V42_RS19585	4265226	4266062	-1	carotenoid biosynthesis protein
	4259606	4268745	9139	A0V42_RS19590	4266554	4267747	1	cytochrome P450
	4259606	4268745	9139	A0V42_RS19600	4268110	4268745	1	hypothetical protein

## Sheet: JII-1961
Region	Island start	Island end	Length	Locus	Gene start	Gene end	Strand	Product
JII-1a	19829	47552	27723	CEG92_00095	18549	19832	-1	serine/threonine protein kinase
	19829	47552	27723	CEG92_00100	19829	21307	-1	penicillin-binding protein
	19829	47552	27723	CEG92_00105	21304	22713	-1	cell division protein FtsW
	19829	47552	27723	CEG92_00110	22710	24209	-1	serine/threonine protein phosphatase
	19829	47552	27723	CEG92_00115	24274	24741	-1	hypothetical protein
	19829	47552	27723	CEG92_00120	24866	26500	-1	hypothetical protein
	19829	47552	27723	CEG92_00130	26933	27436	-1	DinB family protein
	19829	47552	27723	CEG92_00135	27649	27912	1	acyl carrier protein
	19829	47552	27723	CEG92_00140	27909	29465	1	long-chain fatty acid--CoA ligase
	19829	47552	27723	CEG92_00145	29620	31518	1	hypothetical protein
	19829	47552	27723	CEG92_00150	31740	31994	1	hypothetical protein
	19829	47552	27723	CEG92_00155	32642	33877	-1	IS256 family transposase
JII-1b	19829	47552	27723	CEG92_00160	34134	34565	1	hypothetical protein
	19829	47552	27723	CEG92_00165	34619	34939	1	hypothetical protein
	19829	47552	27723	CEG92_00170	35296	36540	-1	HNH endonuclease
	19829	47552	27723	CEG92_00175	36595	36924	-1	N-acetyltransferase
	19829	47552	27723	CEG92_00180	36911	37903	-1	pirin family protein
	19829	47552	27723	CEG92_00185	37909	39291	-1	acyl-CoA dehydrogenase
	19829	47552	27723	CEG92_00190	39385	39801	-1	transcriptional regulator
	19829	47552	27723	CEG92_00195	40023	41243	1	IS110 family transposase
	19829	47552	27723	CEG92_00200	41396	42184	1	transcriptional regulator
	19829	47552	27723	CEG92_00205	42181	43004	1	hypothetical protein
	19829	47552	27723	CEG92_00210	43053	43415	1	hypothetical protein
	19829	47552	27723	CEG92_00215	43531	44982	1	hypothetical protein
	19829	47552	27723	CEG92_00220	45033	45350	1	ESX-1 secretion-associated protein
	19829	47552	27723	CEG92_00225	45347	45658	1	hypothetical protein
	19829	47552	27723	CEG92_00230	45918	47552	1	hypothetical protein
JII-2	106724	112690	5966	CEG92_00530	106995	108132	1	carboxylate--amine ligase
	106724	112690	5966	CEG92_00535	108349	108852	1	hypothetical protein
	106724	112690	5966	CEG92_00540	108904	109107	-1	hypothetical protein
	106724	112690	5966	CEG92_00545	109150	109701	-1	hypothetical protein
	106724	112690	5966	CEG92_00550	110215	110535	-1	hypothetical protein
	106724	112690	5966	CEG92_00555	110849	112084	1	IS256 family transposase
JII-3	116015	123724	7709	CEG92_00570	115674	116018	-1	XRE family transcriptional regulator
	116015	123724	7709	CEG92_00575	116015	117046	-1	integrase
	116015	123724	7709	CEG92_00580	117331	117690	1	ABC transporter permease
	116015	123724	7709	CEG92_00585	117691	119262	1	mammalian cell entry protein
	116015	123724	7709	CEG92_00590	119259	120338	1	MCE family protein
	116015	123724	7709	CEG92_00595	120331	121377	1	MCE family protein
	116015	123724	7709	CEG92_00600	121374	122489	1	MCE family protein
	116015	123724	7709	CEG92_00605	122492	123724	1	mammalian cell entry protein
	116015	123724	7709	CEG92_00610	123721	124971	1	MCE family protein
JII-4	157804	164515	6711	CEG92_00800	157804	158586	1	enoyl-CoA hydratase/isomerase family protein
	157804	164515	6711	CEG92_00805	158586	159164	1	TetR family transcriptional regulator
	157804	164515	6711	CEG92_00810	159181	159579	1	extradiol dioxygenase
	157804	164515	6711	CEG92_00815	159853	160164	1	PE family protein
	157804	164515	6711	CEG92_00820	160189	161379	1	PPE family protein
	157804	164515	6711	CEG92_00825	161490	162710	-1	IS110 family transposase
	157804	164515	6711	CEG92_00830	162932	163246	1	type VII secretion protein EsxD
	157804	164515	6711	CEG92_00835	163293	163580	1	secretion protein
	157804	164515	6711	CEG92_00840	163685	164515	1	ESX secretion-associated protein EspG
JII-5	484997	494085	9088	CEG92_02440	484997	485812	1	type III pantothenate kinase
	484997	494085	9088	CEG92_02445	485860	487359	1	lysine--tRNA ligase
	484997	494085	9088	CEG92_02450	487503	487841	1	Lsr2 family protein
	484997	494085	9088	CEG92_02455	488178	490709	1	NDP-hexose 4-ketoreductase
	484997	494085	9088	CEG92_02460	490900	491115	1	cobalt transporter
	484997	494085	9088	CEG92_02465	491131	491907	1	cobalt transporter
	484997	494085	9088	CEG92_02470	491904	492452	1	histidine phosphatase family protein
	484997	494085	9088	CEG92_02475	492646	494085	1	carotenoid oxygenase
JII-6	606033	626470	20437	CEG92_03055	606033	607529	-1	amidase
	606033	626470	20437	CEG92_03060	607675	608460	1	alpha/beta hydrolase
	606033	626470	20437	CEG92_03065	608543	609211	1	trypsin
	606033	626470	20437	CEG92_03070	609343	609813	1	hypothetical protein
	606033	626470	20437	CEG92_03075	609854	610873	1	hypothetical protein
	606033	626470	20437	CEG92_03080	610880	611821	-1	lytic transglycosylase
	606033	626470	20437	CEG92_03085	611962	612711	1	DUF732 domain-containing protein
	606033	626470	20437	CEG92_03090	612858	614717	1	hypothetical protein
	606033	626470	20437	CEG92_03095	614871	616058	-1	IS481 family transposase ISMav5
	606033	626470	20437	CEG92_03105	616273	616989	-1	hypothetical protein
	606033	626470	20437	CEG92_03110	617148	617867	1	DNA-binding response regulator
	606033	626470	20437	CEG92_03115	617908	619344	1	two-component sensor histidine kinase
	606033	626470	20437	CEG92_03120	619332	619736	-1	HIT family protein
	606033	626470	20437	CEG92_03125	619771	620181	-1	steroid delta-isomerase
	606033	626470	20437	CEG92_03130	620251	621378	-1	NDMA-dependent alcohol dehydrogenase
	606033	626470	20437	CEG92_03135	621646	622194	-1	hypothetical protein
	606033	626470	20437	CEG92_03140	622198	622407	-1	ferredoxin
	606033	626470	20437	CEG92_03145	622420	623775	-1	cytochrome P450
	606033	626470	20437	CEG92_03150	623772	624599	-1	short-chain dehydrogenase
	606033	626470	20437	CEG92_03155	624600	625826	-1	cytochrome P450
	606033	626470	20437	CEG92_03160	625823	626470	-1	TetR/AcrR family transcriptional regulator
JII-7	880541	890322	9781	CEG92_04500	880541	880777	1	hypothetical protein
	880541	890322	9781	CEG92_04505	880778	881059	1	hypothetical protein
	880541	890322	9781	CEG92_04510	881218	881577	-1	hypothetical protein
	880541	890322	9781	CEG92_04515	881577	882185	-1	hypothetical protein
	880541	890322	9781	CEG92_04520	882225	883115	-1	hypothetical protein
	880541	890322	9781	CEG92_04525	883690	884772	1	hypothetical protein
	880541	890322	9781	CEG92_04530	884724	884918	1	prevent-host-death family protein
	880541	890322	9781	CEG92_04535	885182	885856	1	hypothetical protein
	880541	890322	9781	CEG92_04540	886331	887602	1	cell division protein FtsK
	880541	890322	9781	CEG92_04545	887750	887977	1	DNA-binding protein
	880541	890322	9781	CEG92_04550	887974	889332	1	integrase
	880541	890322	9781	CEG92_04560	889498	890322	-1	LLM class F420-dependent oxidoreductase
JII-8	1865225	1869297	4072	CEG92_08925	1865396	1866106	1	short-chain dehydrogenase
	1865225	1869297	4072	CEG92_08930	1866152	1866805	1	diguanylate cyclase
	1865225	1869297	4072	CEG92_08935	1866829	1868649	-1	long-chain fatty acid--CoA ligase
	1865225	1869297	4072	CEG92_08940	1868794	1869678	1	alpha/beta hydrolase
JII-9	1931522	1938957	7435	CEG92_09240	1930581	1931525	-1	sugar ABC transporter permease
	1931522	1938957	7435	CEG92_09245	1931522	1932850	-1	sugar ABC transporter substrate-binding protein
	1931522	1938957	7435	CEG92_09250	1932916	1933851	-1	RNA polymerase subunit sigma
	1931522	1938957	7435	CEG92_09255	1933932	1935152	-1	IS110 family transposase
	1931522	1938957	7435	CEG92_09260	1935472	1935822	1	hypothetical protein
	1931522	1938957	7435	CEG92_09265	1935836	1936636	-1	transporter
	1931522	1938957	7435	CEG92_09270	1936636	1937199	-1	nicotinamidase
	1931522	1938957	7435	CEG92_09275	1937307	1938374	1	DoxX subfamily protein
	1931522	1938957	7435	CEG92_09280	1938379	1938957	-1	ATPase
JII-10	2379272	2392143	12871	CEG92_11195	2379272	2379955	1	recombinase XerD
	2379272	2392143	12871	CEG92_11200	2380204	2380443	1	hypothetical protein
	2379272	2392143	12871	CEG92_11205	2380440	2380742	1	hypothetical protein
	2379272	2392143	12871	CEG92_11210	2381602	2382837	1	IS256 family transposase
	2379272	2392143	12871	CEG92_11215	2382929	2383366	1	hypothetical protein
	2379272	2392143	12871	CEG92_11220	2384611	2384985	-1	hypothetical protein
	2379272	2392143	12871	CEG92_11225	2387139	2387663	1	hypothetical protein
	2379272	2392143	12871	CEG92_11230	2387817	2389087	1	IS3 family transposase
	2379272	2392143	12871	CEG92_11235	2389286	2390506	1	IS110 family transposase
	2379272	2392143	12871	CEG92_11240	2390667	2391248	1	hypothetical protein
	2379272	2392143	12871	CEG92_11245	2391261	2391470	-1	hypothetical protein
	2379272	2392143	12871	CEG92_11250	2391467	2391910	-1	hypothetical protein
	2379272	2392143	12871	CEG92_11255	2391910	2392143	-1	hypothetical protein
JII-11	2741555	2763917	22362	CEG92_12705	2741555	2742802	-1	MFS transporter
	2741555	2763917	22362	CEG92_12710	2742875	2743768	1	LysR family transcriptional regulator
	2741555	2763917	22362	CEG92_12715	2743855	2745378	1	DNA-3-methyladenine glycosylase
	2741555	2763917	22362	CEG92_12720	2745362	2746582	-1	IS110 family transposase
	2741555	2763917	22362	CEG92_12725	2746803	2747300	1	cysteine methyltransferase
	2741555	2763917	22362	CEG92_12730	2747347	2747844	-1	pyridoxamine 5-phosphate oxidase
								rrf rRNA
								23S rRNA
								16S rRNA
	2741555	2763917	22362	CEG92_12750	2753526	2754779	-1	UDP-N-acetylglucosamine 1-carboxyvinyltransferase
	2741555	2763917	22362	CEG92_12755	2754864	2755457	1	ATP:cob(I)alamin adenosyltransferase
	2741555	2763917	22362	CEG92_12760	2755454	2755897	-1	hypothetical protein
	2741555	2763917	22362	CEG92_12765	2755915	2756280	-1	ATP synthase epsilon chain
	2741555	2763917	22362	CEG92_12770	2756320	2757778	-1	F0F1 ATP synthase subunit beta
	2741555	2763917	22362	CEG92_12775	2757807	2758721	-1	ATP synthase subunit gamma
	2741555	2763917	22362	CEG92_12780	2758728	2760392	-1	ATP synthase subunit alpha
	2741555	2763917	22362	CEG92_12785	2760460	2761800	-1	ATP synthase subunit b-delta
	2741555	2763917	22362	CEG92_12790	2761808	2762341	-1	ATP synthase subunit B
	2741555	2763917	22362	CEG92_12795	2762351	2762599	-1	ATP synthase F0 subunit C
	2741555	2763917	22362	CEG92_12800	2762684	2763442	-1	F0F1 ATP synthase subunit A
	2741555	2763917	22362	CEG92_12805	2763435	2763917	-1	ATP synthase subunit I
JII-12	3084935	3107059	22124	CEG92_14350	3084935	3085192	1	CopG family transcriptional regulator
	3084935	3107059	22124	CEG92_14355	3085189	3085491	1	hypothetical protein
	3084935	3107059	22124	CEG92_14360	3085563	3090416	-1	phage tail tape measure protein
	3084935	3107059	22124	CEG92_14365	3090615	3090854	1	hypothetical protein
	3084935	3107059	22124	CEG92_14370	3090930	3091181	1	hypothetical protein
	3084935	3107059	22124	CEG92_14375	3091178	3091696	1	hypothetical protein
	3084935	3107059	22124	CEG92_14380	3092063	3092371	1	hypothetical protein
	3084935	3107059	22124	CEG92_14385	3092350	3092532	-1	hypothetical protein
	3084935	3107059	22124	CEG92_14390	3092762	3092992	-1	hypothetical protein
	3084935	3107059	22124	CEG92_14395	3093061	3093495	-1	hypothetical protein
	3084935	3107059	22124	CEG92_14400	3093488	3093727	-1	hypothetical protein
	3084935	3107059	22124	CEG92_14405	3093863	3094141	1	hypothetical protein
	3084935	3107059	22124	CEG92_14410	3094210	3094650	-1	DNA-binding protein
	3084935	3107059	22124	CEG92_14415	3094650	3094874	-1	hypothetical protein
	3084935	3107059	22124	CEG92_14420	3095217	3095507	-1	hypothetical protein
	3084935	3107059	22124	CEG92_14425	3095504	3095818	-1	hypothetical protein
	3084935	3107059	22124	CEG92_14430	3095998	3096888	-1	hypothetical protein
	3084935	3107059	22124	CEG92_14435	3097158	3097634	-1	hypothetical protein
	3084935	3107059	22124	CEG92_14440	3097631	3097843	-1	helix-turn-helix domain-containing protein
	3084935	3107059	22124	CEG92_14445	3097938	3098489	-1	hypothetical protein
	3084935	3107059	22124	CEG92_14450	3098596	3099645	-1	site-specific integrase
	3084935	3107059	22124	CEG92_14455	3101405	3101704	1	hypothetical protein
	3084935	3107059	22124	CEG92_14460	3101896	3102204	1	hypothetical protein
	3084935	3107059	22124	CEG92_14465	3102281	3102802	1	hypothetical protein
	3084935	3107059	22124	CEG92_14470	3102810	3104078	-1	amidohydrolase
	3084935	3107059	22124	CEG92_14475	3104103	3105317	-1	amidohydrolase
	3084935	3107059	22124	CEG92_14480	3105321	3106124	-1	acetoacetate decarboxylase
	3084935	3107059	22124	CEG92_14485	3106121	3107059	-1	NAD(P)-dependent oxidoreductase
JII-13	3416112	3424449	8337	CEG92_16065	3416112	3417638	1	phytoene desaturase
	3416112	3424449	8337	CEG92_16070	3417635	3418585	1	phytoene synthase
	3416112	3424449	8337	CEG92_16075	3418582	3418905	1	lycopene cyclase
	3416112	3424449	8337	CEG92_16080	3418902	3419213	1	lycopene cyclase
	3416112	3424449	8337	CEG92_16085	3419200	3419925	1	ubiquinone biosynthesis methyltransferase UbiE
	3416112	3424449	8337	CEG92_16090	3419922	3421451	1	isorenieratene synthase
	3416112	3424449	8337	CEG92_16095	3421448	3422458	1	2Fe-2S ferredoxin
	3416112	3424449	8337	CEG92_16100	3422508	3422693	1	hypothetical protein
	3416112	3424449	8337	CEG92_16105	3422852	3423418	1	MarR family transcriptional regulator
	3416112	3424449	8337	CEG92_16110	3423460	3424449	-1	IS481 family transposase
JII-14	3600760	3604952	4192	CEG92_17015	3599748	3600803	1	DNA topoisomerase
	3600760	3604952	4192	CEG92_17020	3601089	3602057	1	glycosyl transferase
	3600760	3604952	4192	CEG92_17025	3602075	3603295	1	glycosyl transferase
	3600760	3604952	4192	CEG92_17030	3603305	3604177	-1	transferase
	3600760	3604952	4192	CEG92_17035	3604110	3605252	1	epimerase
JII-15	3605037	3614428	9391	CEG92_17035	3604110	3605252	1	epimerase
	3605037	3614428	9391	CEG92_17040	3605264	3606904	1	carbamoyltransferase
	3605037	3614428	9391	CEG92_17045	3606901	3608391	1	HAD family hydrolase
	3605037	3614428	9391	CEG92_17050	3608382	3611351	1	hypothetical protein
	3605037	3614428	9391	CEG92_17055	3611366	3612061	1	NAD(P)-dependent oxidoreductase
	3605037	3614428	9391	CEG92_17060	3612052	3613017	1	glycosyl transferase
	3605037	3614428	9391	CEG92_17065	3613014	3614318	1	nucleotide sugar dehydrogenase
JII-16	4160303	4175027	14724	CEG92_19570	4159843	4161357	1	PPE family protein
	4160303	4175027	14724	CEG92_19575	4161436	4162170	-1	SAM-dependent methyltransferase
	4160303	4175027	14724	CEG92_19580	4162167	4163648	-1	MFS transporter
	4160303	4175027	14724	CEG92_19585	4163830	4173036	1	non-ribosomal peptide synthetase
	4160303	4175027	14724	CEG92_19590	4173033	4173878	1	hypothetical protein
	4160303	4175027	14724	CEG92_19595	4173924	4178531	1	non-ribosomal peptide synthetase
JII-17	4175211	4181581	6370	CEG92_19595	4173924	4178531	1	non-ribosomal peptide synthetase
	4175211	4181581	6370	CEG92_19600	4178528	4179559	1	hypothetical protein
	4175211	4181581	6370	CEG92_19605	4179635	4180669	1	thiazolinyl imide reductase
	4175211	4181581	6370	CEG92_19610	4180666	4181418	1	thioesterase
	4175211	4181581	6370	CEG92_19615	4181483	4181797	1	CopY family transcriptional regulator
JII-18	4261247	4269085	7838	CEG92_19985	4261247	4261495	1	hypothetical protein
	4261247	4269085	7838	CEG92_19990	4261650	4263131	-1	IS110 family transposase
	4261247	4269085	7838	CEG92_19995	4263231	4263995	1	hypothetical protein
	4261247	4269085	7838	CEG92_20000	4263952	4264158	1	hypothetical protein
	4261247	4269085	7838	CEG92_20005	4264164	4264814	1	hypothetical protein
	4261247	4269085	7838	CEG92_20010	4265382	4265531	1	integrase
	4261247	4269085	7838	CEG92_20015	4265566	4266402	-1	hypothetical protein
	4261247	4269085	7838	CEG92_20020	4266894	4268087	1	cytochrome P450
	4261247	4269085	7838	CEG92_20030	4268498	4269085	1	hypothetical protein

## Sheet: Egypt_E1
Region	Island start	Island end	Length	Gene ID	Locus	Gene start	Gene end	Strand	Product
E1-1	594308	601291	6983		RC58_RS02590	594105	594674	-1	SIS domain-containing protein
	594308	601291	6983		RC58_RS02595	594671	595658	-1	glycosyl transferase
	594308	601291	6983		RC58_RS02600	595655	597112	-1	haloacid dehalogenase
	594308	601291	6983		RC58_RS02605	597109	598749	-1	carbamoyltransferase
	594308	601291	6983		RC58_RS02610	598761	599903	-1	hypothetical protein
	594308	601291	6983		RC58_RS02615	599836	600708	1	transferase
	594308	601291	6983		RC58_RS02620	600718	601932	-1	glycosyltransferase family 1 protein
E1-2	1799317	1813420	14103		RC58_RS08300	1799317	1800375	1	PhoH family protein
	1799317	1813420	14103		RC58_RS08305	1800398	1800931	1	endoribonuclease YbeY
	1799317	1813420	14103		RC58_RS08310	1801047	1801280	1	hypothetical protein
	1799317	1813420	14103		RC58_RS08315	1801280	1801723	1	hypothetical protein
	1799317	1813420	14103		RC58_RS08320	1801720	1801929	1	hypothetical protein
	1799317	1813420	14103		RC58_RS08325	1801942	1802523	-1	hypothetical protein
	1799317	1813420	14103		RC58_RS08330	1802684	1802941	-1	IS110 family transposase
	1799317	1813420	14103		RC58_RS08335	1803199	1804469	-1	IS3 family transposase
	1799317	1813420	14103		RC58_RS08345	1804623	1805147	-1	hypothetical protein
	1799317	1813420	14103		RC58_RS22635	1807301	1807675	1	hypothetical protein
	1799317	1813420	14103		RC58_RS08350	1808920	1809357	-1	hypothetical protein
	1799317	1813420	14103		RC58_RS08355	1809449	1809664	-1	hypothetical protein
	1799317	1813420	14103		RC58_RS08360	1810669	1810971	-1	hypothetical protein
	1799317	1813420	14103		RC58_RS08365	1810968	1811207	-1	hypothetical protein
	1799317	1813420	14103		RC58_RS08370	1811456	1812139	-1	recombinase XerD
	1799317	1813420	14103		RC58_RS08375	1812143	1813420	1	hypothetical protein
	1799317	1813420	14103		RC58_RS08380	1813417	1814727	1	HlyC/CorC family transporter
E1-3	3285763	3294554	8791		RC58_RS22870	3285763	3287121	-1	phage integrase
	3285763	3294554	8791		RC58_RS22875	3287118	3287345	-1	DNA-binding protein
	3285763	3294554	8791		RC58_RS14890	3287493	3288764	-1	cell division protein FtsK
	3285763	3294554	8791		RC58_RS14900	3289239	3289913	-1	hypothetical protein
	3285763	3294554	8791		RC58_RS22880	3290177	3290371	-1	prevent-host-death family protein
	3285763	3294554	8791		RC58_RS14905	3290323	3291405	-1	hypothetical protein
	3285763	3294554	8791		RC58_RS14910	3291980	3292870	1	hypothetical protein
	3285763	3294554	8791		RC58_RS14915	3292910	3293518	1	hypothetical protein
	3285763	3294554	8791		RC58_RS14920	3293518	3293877	1	hypothetical protein
	3285763	3294554	8791		RC58_RS14925	3294036	3294317	-1	hypothetical protein
	3285763	3294554	8791		RC58_RS14930	3294318	3294554	-1	hypothetical protein
E1-4	3295775	3301154	5379		RC58_RS22885	3294680	3296407	1	hypothetical protein
	3295775	3301154	5379		RC58_RS14935	3296445	3296966	-1	hypothetical protein
	3295775	3301154	5379		RC58_RS22890	3297371	3298948	-1	hypothetical protein
	3295775	3301154	5379		RC58_RS22895	3298941	3299600	-1	hypothetical protein
	3295775	3301154	5379		RC58_RS14940	3299661	3299921	-1	hypothetical protein
	3295775	3301154	5379		RC58_RS14945	3300290	3300556	1	hypothetical protein
	3295775	3301154	5379		RC58_RS22900	3300464	3300751	-1	hypothetical protein
E1-5	3544881	3565084	20203		RC58_RS16225	3544881	3545528	1	TetR/AcrR family transcriptional regulator
	3544881	3565084	20203		RC58_RS16230	3545525	3546751	1	cytochrome P450
	3544881	3565084	20203		RC58_RS16235	3546752	3547579	1	NAD(P)-dependent oxidoreductase
	3544881	3565084	20203		RC58_RS16240	3547576	3548931	1	cytochrome P450
	3544881	3565084	20203		RC58_RS16245	3548944	3549153	1	ferredoxin
	3544881	3565084	20203		RC58_RS16250	3549157	3549705	1	hypothetical protein
	3544881	3565084	20203		RC58_RS16255	3549973	3551100	1	NDMA-dependent alcohol dehydrogenase
	3544881	3565084	20203		RC58_RS16260	3551170	3551580	1	hypothetical protein
	3544881	3565084	20203		RC58_RS16265	3551615	3552019	1	HIT family protein
	3544881	3565084	20203		RC58_RS16270	3552007	3553443	-1	sensor histidine kinase
	3544881	3565084	20203		RC58_RS16275	3553484	3554203	-1	DNA-binding response regulator
	3544881	3565084	20203		RC58_RS16280	3554362	3555079	1	hypothetical protein
	3544881	3565084	20203		RC58_RS22940	3555294	3555542	1	helix-turn-helix domain-containing protein
	3544881	3565084	20203		RC58_RS22945	3555434	3555616	1	hypothetical protein
	3544881	3565084	20203		RC58_RS16290	3555770	3557629	-1	hypothetical protein
	3544881	3565084	20203		RC58_RS16295	3557776	3558525	-1	DUF732 domain-containing protein
	3544881	3565084	20203		RC58_RS16300	3558666	3559607	1	lytic transglycosylase domain-containing protein
	3544881	3565084	20203		RC58_RS16305	3559614	3560633	-1	hypothetical protein
	3544881	3565084	20203		RC58_RS16310	3560674	3561144	-1	hypothetical protein
	3544881	3565084	20203		RC58_RS16315	3561276	3561944	-1	hypothetical protein
	3544881	3565084	20203		RC58_RS16320	3562027	3562812	-1	alpha/beta hydrolase
	3544881	3565084	20203		RC58_RS16325	3562958	3564454	1	amidase
	3544881	3565084	20203		RC58_RS16330	3564842	3565084	1	hypothetical protein
E1-6	3674473	3682730	8257		RC58_RS16890	3674473	3674793	1	mycobilin-forming heme oxygenase MhuD
	3674473	3682730	8257		RC58_RS16895	3674768	3676135	1	serine hydrolase
	3674473	3682730	8257		RC58_RS16900	3676148	3677587	-1	carotenoid oxygenase
	3674473	3682730	8257		RC58_RS16905	3677781	3678329	-1	histidine phosphatase family protein
	3674473	3682730	8257		RC58_RS16910	3678326	3679102	-1	cobalt transporter
	3674473	3682730	8257		RC58_RS16915	3679118	3679333	-1	CbtB-domain containing protein
	3674473	3682730	8257		RC58_RS16920	3679524	3682055	-1	ATP-dependent Clp protease ATP-binding subunit
	3674473	3682730	8257		RC58_RS16925	3682392	3682730	-1	Lsr2 family protein
E1-7	4049281	4055166	5885		RC58_RS18735	4049453	4050484	1	integrase
	4049281	4055166	5885		RC58_RS18740	4050481	4050825	1	XRE family transcriptional regulator
	4049281	4055166	5885		RC58_RS18745	4050834	4053342	1	hypothetical protein
	4049281	4055166	5885		RC58_RS23035	4053587	4053778	1	hypothetical protein
	4049281	4055166	5885		RC58_RS18750	4054416	4054772	-1	IS256 family transposase
	4049281	4055166	5885		RC58_RS18755	4055086	4055406	1	hypothetical protein
E1-8	4055189	4061239	6050		RC58_RS18755	4055086	4055406	1	hypothetical protein
	4055189	4061239	6050		RC58_RS23040	4055920	4056471	1	hypothetical protein
	4055189	4061239	6050		RC58_RS18760	4056514	4056717	1	hypothetical protein
	4055189	4061239	6050		RC58_RS18765	4056769	4057314	-1	hypothetical protein
	4055189	4061239	6050		RC58_RS18770	4057489	4058626	-1	carboxylate--amine ligase
	4055189	4061239	6050		RC58_RS18775	4059205	4059384	-1	hypothetical protein
	4055189	4061239	6050		RC58_RS23045	4059434	4059607	-1	CsbD family protein
	4055189	4061239	6050		RC58_RS18780	4060136	4060909	1	TetR family transcriptional regulator
	4055189	4061239	6050		RC58_RS23050	4061004	4061952	1	hypothetical protein
E1-9	4214333	4223472	9139		RC58_RS19525	4214333	4215148	-1	L,D-transpeptidase
	4214333	4223472	9139		RC58_RS23100	4215634	4215882	1	DUF4926 domain-containing protein
	4214333	4223472	9139		RC58_RS19530	4216037	4217518	-1	IS110 family transposase
	4214333	4223472	9139		RC58_RS19535	4217618	4218382	1	hypothetical protein
	4214333	4223472	9139		RC58_RS23105	4218551	4219201	1	hypothetical protein
	4214333	4223472	9139		RC58_RS19540	4219769	4219918	1	hypothetical protein
	4214333	4223472	9139		RC58_RS19545	4219953	4220789	-1	carotenoid biosynthesis protein
	4214333	4223472	9139		RC58_RS19550	4221281	4222474	1	cytochrome P450
	4214333	4223472	9139		RC58_RS19560	4222837	4223472	1	hypothetical protein
E1-10	4570419	4574801	4382		RC58_RS21215	4570419	4570793	1	30S ribosomal protein S12
	4570419	4574801	4382		RC58_RS21220	4570793	4571263	1	30S ribosomal protein S7
	4570419	4574801	4382		RC58_RS21225	4571335	4573440	1	elongation factor G
	4570419	4574801	4382		RC58_RS21230	4573611	4574801	1	elongation factor Tu

## Sheet: MAH 104
Region	Island start	Island end	Length	Gene ID	Locus	Gene start	Gene end	Strand	Product
MAH-1	252926	294921	41995	hisC	MAV_RS01205	252926	253993	-1	aminotransferase
	252926	294921	41995		MAV_RS01220	254394	255593	-1	site-specific integrase
	252926	294921	41995		MAV_RS01225	255751	256011	1	DNA-binding protein
	252926	294921	41995		MAV_RS01230	256081	256689	-1	hypothetical protein
	252926	294921	41995		MAV_RS01235	257171	257470	-1	hypothetical protein
	252926	294921	41995		MAV_RS01240	257485	257991	-1	hypothetical protein
	252926	294921	41995		MAV_RS01245	258151	258717	-1	hypothetical protein
	252926	294921	41995		MAV_RS25525	258789	259847	-1	hypothetical protein
	252926	294921	41995		MAV_RS01255	260039	260374	-1	hypothetical protein
	252926	294921	41995		MAV_RS01260	260406	261287	-1	hypothetical protein
	252926	294921	41995		MAV_RS01265	261316	263352	-1	ftsk/SpoIIIE family protein, putative
	252926	294921	41995		MAV_RS01270	263356	264168	-1	hypothetical protein
	252926	294921	41995		MAV_RS25635	264502	264810	1	DNA-binding protein
	252926	294921	41995		MAV_RS01280	264807	265031	1	hypothetical protein
	252926	294921	41995		MAV_RS01285	265050	265328	1	hypothetical protein
	252926	294921	41995		MAV_RS01290	265325	268261	1	hypothetical protein
	252926	294921	41995		MAV_RS01295	268746	269240	1	hypothetical protein
	252926	294921	41995		MAV_RS01300	269243	269698	1	N-acetyltransferase
	252926	294921	41995		MAV_RS01305	269781	270074	1	XRE family transcriptional regulator
	252926	294921	41995		MAV_RS01310	270077	270274	-1	helix-turn-helix domain-containing protein
	252926	294921	41995		MAV_RS01315	270362	270778	-1	hypothetical protein
	252926	294921	41995		MAV_RS01320	270792	273383	-1	hypothetical protein
	252926	294921	41995		MAV_RS01325	273383	275530	-1	DNA methyltransferase
	252926	294921	41995		MAV_RS01330	275691	276152	1	prevent-host-death protein
	252926	294921	41995		MAV_RS01335	276155	276499	1	hypothetical protein
	252926	294921	41995		MAV_RS01340	276509	277969	-1	hypothetical protein
	252926	294921	41995		MAV_RS25530	278017	278889	-1	hypothetical protein
	252926	294921	41995		MAV_RS01350	278976	279179	-1	hypothetical protein
	252926	294921	41995		MAV_RS01355	280305	280772	1	helix-turn-helix domain-containing protein
	252926	294921	41995		MAV_RS01360	280867	281202	1	hypothetical protein
	252926	294921	41995		MAV_RS01365	281199	283997	1	hypothetical protein
	252926	294921	41995		MAV_RS01370	284492	285316	-1	hypothetical protein
	252926	294921	41995		MAV_RS01375	285508	285789	1	hypothetical protein
	252926	294921	41995		MAV_RS01380	285974	286585	1	hypothetical protein
	252926	294921	41995		MAV_RS01385	286609	286875	1	glutaredoxin family protein
	252926	294921	41995		MAV_RS01390	286872	287255	1	DNA-binding protein
	252926	294921	41995		MAV_RS01395	287283	289778	1	hypothetical protein
	252926	294921	41995		MAV_RS01400	290359	291492	1	integrase
	252926	294921	41995		MAV_RS01405	291493	291816	-1	hypothetical protein
	252926	294921	41995		MAV_RS01410	291813	291992	-1	hypothetical protein
	252926	294921	41995		MAV_RS01415	292102	293013	1	hypothetical protein
	252926	294921	41995		MAV_RS01420	293069	293629	1	hypothetical protein
	252926	294921	41995		MAV_RS01425	293626	293958	1	hypothetical protein
	252926	294921	41995		MAV_RS01430	293984	294226	1	hypothetical protein
	252926	294921	41995		MAV_RS01435	294403	294921	-1	hypothetical protein
MAH-2	415529	420118	4589		MAV_RS02035	415336	418047	1	formate dehydrogenase
	415529	420118	4589		MAV_RS02040	418047	419021	1	4Fe-4S dicluster domain-containing protein
	415529	420118	4589		MAV_RS02045	419006	420103	1	nitrite reductase
MAH-3	462727	467454	4727		MAV_RS02275	462702	463934	1	IS256 family transposase IS1245
	462727	467454	4727		MAV_RS02280	464148	464795	-1	TetR family transcriptional regulator
	462727	467454	4727		MAV_RS02285	464814	465872	-1	amidohydrolase
	462727	467454	4727		MAV_RS25535	465869	466309	-1	hypothetical protein
	462727	467454	4727		MAV_RS02295	466359	467552	-1	lipid-transfer protein
MAH-4	658353	684187	25834		MAV_RS03265	658353	659138	1	alpha/beta hydrolase
	658353	684187	25834		MAV_RS03270	659221	659889	1	hypothetical protein
	658353	684187	25834		MAV_RS03275	660021	660491	1	hypothetical protein
	658353	684187	25834		MAV_RS03280	660532	661500	1	hypothetical protein
	658353	684187	25834		MAV_RS03285	661507	662448	-1	lytic transglycosylase
	658353	684187	25834		MAV_RS03290	662589	663338	1	DUF732 domain-containing protein
	658353	684187	25834		MAV_RS03295	663485	665344	1	hypothetical protein
	658353	684187	25834		MAV_RS25705	666392	667069	1	DUF732 domain-containing protein
	658353	684187	25834		MAV_RS03310	667197	667901	-1	DUF3800 domain-containing protein
	658353	684187	25834		MAV_RS03315	667929	668132	-1	hypothetical protein
	658353	684187	25834		MAV_RS03320	668407	668691	1	hypothetical protein
	658353	684187	25834		MAV_RS03325	668937	669836	1	hypothetical protein
	658353	684187	25834		MAV_RS03330	670360	670653	1	hypothetical protein
	658353	684187	25834		MAV_RS03335	670654	671217	1	hypothetical protein
	658353	684187	25834		MAV_RS03340	671598	671786	1	hypothetical protein
	658353	684187	25834		MAV_RS03345	672027	673288	1	IS3 family transposase
	658353	684187	25834		MAV_RS03350	673526	673723	-1	helix-turn-helix domain-containing protein
	658353	684187	25834		MAV_RS03355	674002	674538	1	hypothetical protein
	658353	684187	25834		MAV_RS03360	674541	675725	1	site-specific integrase
	658353	684187	25834		MAV_RS03370	675903	676619	-1	hypothetical protein
	658353	684187	25834		MAV_RS03375	676779	677498	1	DNA-binding response regulator
	658353	684187	25834		MAV_RS03380	677539	678975	1	sensor histidine kinase
	658353	684187	25834		MAV_RS03385	678963	679367	-1	HIT family protein
	658353	684187	25834		MAV_RS03390	679402	679824	-1	NTF2 domain-containing protein
	658353	684187	25834		MAV_RS03395	679894	681021	-1	NDMA-dependent alcohol dehydrogenase
	658353	684187	25834		MAV_RS03400	681234	681782	-1	hypothetical protein
	658353	684187	25834		MAV_RS03405	681786	681995	-1	ferredoxin
	658353	684187	25834		MAV_RS03410	682008	683363	-1	cytochrome P450
	658353	684187	25834		MAV_RS03415	683360	684187	-1	NAD(P)-dependent oxidoreductase
MAH-5	751581	774650	23069		MAV_RS03775	750571	751947	-1	hypothetical protein
	751581	774650	23069		MAV_RS03780	751944	752360	-1	hypothetical protein
	751581	774650	23069		MAV_RS03785	752341	753216	-1	hypothetical protein
	751581	774650	23069		MAV_RS03790	753228	754304	-1	PPE family protein
	751581	774650	23069		MAV_RS25545	754309	756006	-1	hypothetical protein
	751581	774650	23069		MAV_RS03800	756008	756397	-1	hypothetical protein
	751581	774650	23069		MAV_RS03805	756408	756839	-1	hypothetical protein
	751581	774650	23069		MAV_RS03810	756886	757710	-1	hypothetical protein
	751581	774650	23069		MAV_RS03815	757673	758392	1	hypothetical protein
	751581	774650	23069		MAV_RS03820	758533	758844	-1	hypothetical protein
	751581	774650	23069		MAV_RS03825	758848	760443	-1	hypothetical protein
	751581	774650	23069		MAV_RS03830	760440	761309	-1	hypothetical protein
	751581	774650	23069		MAV_RS03835	761342	763078	-1	hypothetical protein
	751581	774650	23069		MAV_RS03840	763075	764631	-1	hypothetical protein
	751581	774650	23069		MAV_RS03845	764634	769555	-1	phage tail tape measure protein
	751581	774650	23069		MAV_RS03850	769607	770008	-1	hypothetical protein
	751581	774650	23069		MAV_RS03855	770061	770546	-1	hypothetical protein
	751581	774650	23069		MAV_RS03860	770634	771680	-1	hypothetical protein
	751581	774650	23069		MAV_RS03865	771753	772175	-1	hypothetical protein
	751581	774650	23069		MAV_RS03870	772172	772693	-1	hypothetical protein
	751581	774650	23069		MAV_RS03875	772788	773225	-1	hypothetical protein
	751581	774650	23069		MAV_RS03880	773218	773700	-1	hypothetical protein
	751581	774650	23069		MAV_RS03885	773702	774034	-1	hypothetical protein
	751581	774650	23069		MAV_RS03890	774034	775071	-1	hypothetical protein
MAH-6	779911	785734	5823		MAV_RS03915	779911	780270	-1	hypothetical protein
	779911	785734	5823		MAV_RS25725	780481	780825	-1	hypothetical protein
	779911	785734	5823		MAV_RS03925	780831	781064	-1	hypothetical protein
	779911	785734	5823		MAV_RS03930	781061	781471	-1	hypothetical protein
	779911	785734	5823		MAV_RS03935	781461	781871	-1	hypothetical protein
	779911	785734	5823		MAV_RS03940	782071	782667	-1	hypothetical protein
	779911	785734	5823		MAV_RS03945	782667	783032	-1	hypothetical protein
	779911	785734	5823		MAV_RS03950	783111	783476	-1	hypothetical protein
	779911	785734	5823		MAV_RS03955	783608	783976	-1	hypothetical protein
	779911	785734	5823		MAV_RS03960	783973	784884	-1	hypothetical protein
	779911	785734	5823		MAV_RS03965	784884	785156	-1	hypothetical protein
	779911	785734	5823		MAV_RS03970	785453	785734	-1	hypothetical protein
MAH-7	1356146	1360918	4772		MAV_RS06670	1356146	1356700	-1	nuclear transport factor 2 family protein
	1356146	1360918	4772		MAV_RS06675	1356734	1357504	-1	NAD(P)-dependent oxidoreductase
	1356146	1360918	4772		MAV_RS06680	1357553	1358164	-1	carboxymuconolactone decarboxylase family protein
	1356146	1360918	4772		MAV_RS06685	1358202	1359050	-1	NAD(P)-dependent oxidoreductase
	1356146	1360918	4772		MAV_RS06690	1359163	1359798	1	TetR/AcrR family transcriptional regulator
	1356146	1360918	4772		MAV_RS06695	1359903	1360646	1	NAD(P)-dependent oxidoreductase
	1356146	1360918	4772		MAV_RS06700	1360697	1360918	1	ferredoxin
	1356146	1360918	4772		MAV_RS06705	1360915	1362279	1	cytochrome P450
MAH-8	1425783	1438546	12763		MAV_RS25805	1425783	1426256	-1	hypothetical protein
	1425783	1438546	12763		MAV_RS25810	1426316	1426618	1	XRE family transcriptional regulator
	1425783	1438546	12763		MAV_RS06995	1427273	1428580	-1	ATP-binding protein
	1425783	1438546	12763		MAV_RS07000	1428718	1429038	-1	hypothetical protein
	1425783	1438546	12763		MAV_RS07005	1429129	1429332	-1	hypothetical protein
	1425783	1438546	12763		MAV_RS07010	1429553	1430440	1	pyridoxal phosphate-dependent aminotransferase
	1425783	1438546	12763		MAV_RS07015	1430394	1431698	-1	IS256 family transposase IS666
	1425783	1438546	12763		MAV_RS07020	1431835	1432194	1	aspartate aminotransferase
	1425783	1438546	12763		MAV_RS25815	1432291	1432917	-1	hypothetical protein
	1425783	1438546	12763		MAV_RS07025	1432924	1434294	-1	hypothetical protein
	1425783	1438546	12763		MAV_RS25820	1434347	1434690	-1	hypothetical protein
	1425783	1438546	12763		MAV_RS07030	1434891	1436123	-1	IS256 family transposase
	1425783	1438546	12763		MAV_RS25825	1436159	1436434	-1	hypothetical protein
	1425783	1438546	12763		MAV_RS07035	1436515	1436796	1	hypothetical protein
	1425783	1438546	12763		MAV_RS07040	1436786	1438138	-1	hypothetical protein
	1425783	1438546	12763		MAV_RS07045	1438179	1438565	1	hypothetical protein
MAH-9	1445530	1463365	17835		MAV_RS07090	1445530	1446777	1	IS256 family transposase IS1601
	1445530	1463365	17835		MAV_RS07095	1446824	1447078	-1	IS1380 family transposase
	1445530	1463365	17835		MAV_RS07100	1447189	1448295	1	site-specific integrase
	1445530	1463365	17835		MAV_RS07105	1448472	1448696	1	DNA-binding protein
	1445530	1463365	17835		MAV_RS07110	1448778	1450232	1	hypothetical protein
	1445530	1463365	17835		MAV_RS07115	1450187	1451377	1	hypothetical protein
	1445530	1463365	17835		MAV_RS07120	1451753	1452253	1	hypothetical protein
	1445530	1463365	17835		MAV_RS07125	1452250	1452720	1	hypothetical protein
	1445530	1463365	17835		MAV_RS07130	1452903	1453601	1	resolvase
	1445530	1463365	17835		MAV_RS07135	1453598	1453954	-1	ArsR family transcriptional regulator
	1445530	1463365	17835		MAV_RS07140	1454052	1454531	1	glyoxalase/bleomycin resistance/dioxygenase family protein
	1445530	1463365	17835	arsB	MAV_RS07145	1454536	1455642	1	arsenical-resistance protein
	1445530	1463365	17835		MAV_RS07150	1455639	1456313	1	arsenate reductase ArsC
	1445530	1463365	17835		MAV_RS07155	1456328	1456723	1	low molecular weight phosphatase family protein
	1445530	1463365	17835		MAV_RS07160	1456873	1458105	-1	IS256 family transposase IS1245
	1445530	1463365	17835		MAV_RS07165	1458359	1458619	1	hypothetical protein
	1445530	1463365	17835		MAV_RS07170	1458616	1459335	1	hypothetical protein
	1445530	1463365	17835		MAV_RS07175	1459345	1460160	1	hypothetical protein
	1445530	1463365	17835		MAV_RS07180	1460157	1460462	1	hypothetical protein
	1445530	1463365	17835		MAV_RS07185	1460500	1461189	1	hypothetical protein
	1445530	1463365	17835		MAV_RS25835	1461280	1461525	1	hypothetical protein
	1445530	1463365	17835		MAV_RS07190	1461522	1463054	1	hypothetical protein
	1445530	1463365	17835		MAV_RS07195	1463051	1463365	1	hypothetical protein
MAH-10	1801613	1807762	6149		MAV_RS25870	1801613	1802380	1	hypothetical protein
	1801613	1807762	6149		MAV_RS08650	1802382	1803848	1	MCE family protein
	1801613	1807762	6149		MAV_RS25875	1803898	1804287	-1	hypothetical protein
	1801613	1807762	6149		MAV_RS08660	1804339	1804954	-1	cysteine hydrolase
	1801613	1807762	6149		MAV_RS08665	1805113	1805910	-1	KR domain-containing protein
	1801613	1807762	6149		MAV_RS08670	1805924	1806751	-1	NAD(P)-dependent oxidoreductase
	1801613	1807762	6149		MAV_RS08675	1806924	1807751	1	enoyl-CoA hydratase/isomerase family protein
MAH-11	1809699	1816301	6602		MAV_RS08685	1808605	1809702	-1	acyl-CoA dehydrogenase
	1809699	1816301	6602		MAV_RS08690	1809699	1810847	-1	acyl-CoA dehydrogenase
	1809699	1816301	6602		MAV_RS08695	1810860	1811729	-1	short chain dehydrogenase
	1809699	1816301	6602		MAV_RS08700	1811834	1813057	1	hypothetical protein
	1809699	1816301	6602		MAV_RS08705	1813054	1814214	1	thiolase
	1809699	1816301	6602		MAV_RS08710	1814228	1815037	1	enoyl-CoA hydratase
	1809699	1816301	6602		MAV_RS08715	1815066	1815461	1	acyl-CoA thioesterase
	1809699	1816301	6602		MAV_RS08720	1815465	1816301	-1	PaaI family thioesterase
	1809699	1816301	6602		MAV_RS08725	1816298	1817038	-1	FadR family transcriptional regulator
MAH-12	1823360	1831906	8546		MAV_RS08755	1823360	1824304	1	glyoxalase/bleomycin resistance/dioxygenase family protein
	1823360	1831906	8546		MAV_RS08760	1824348	1825166	1	TIGR03621 family F420-dependent LLM class oxidoreductase
	1823360	1831906	8546		MAV_RS08765	1825208	1826020	1	short-chain dehydrogenase
	1823360	1831906	8546		MAV_RS08770	1826017	1827099	1	dihydrodipicolinate reductase
	1823360	1831906	8546		MAV_RS08775	1827587	1828339	1	NAD(P)-dependent oxidoreductase
	1823360	1831906	8546		MAV_RS08780	1828400	1829311	-1	KR domain-containing protein
	1823360	1831906	8546		MAV_RS08785	1829321	1830511	-1	acetyl-CoA hydrolase
	1823360	1831906	8546		MAV_RS08790	1830508	1831710	-1	acyl-CoA dehydrogenase
	1823360	1831906	8546		MAV_RS08795	1831655	1831906	-1	hypothetical protein
	1823360	1831906	8546		MAV_RS08800	1831903	1833054	-1	amidohydrolase
MAH-13	1844225	1848534	4309		MAV_RS26410	1843940	1844365	-1	glycerol acyltransferase
	1844225	1848534	4309		MAV_RS08850	1844550	1845938	1	wax ester/triacylglycerol synthase family O-acyltransferase
	1844225	1848534	4309		MAV_RS08855	1845991	1846974	1	epimerase
	1844225	1848534	4309		MAV_RS08860	1846971	1847801	-1	enoyl-CoA hydratase
	1844225	1848534	4309		MAV_RS08865	1847828	1848472	-1	hypothetical protein
	1844225	1848534	4309		MAV_RS08870	1848494	1849726	-1	amidohydrolase
MAH-14	1853391	1863068	9677		MAV_RS25560	1853614	1854726	-1	Rieske (2Fe-2S) protein
	1853391	1863068	9677		MAV_RS08900	1854851	1855483	-1	TetR/AcrR family transcriptional regulator
	1853391	1863068	9677		MAV_RS08905	1855609	1856607	1	iron-sulfur cluster-binding protein, Rieske family protein
	1853391	1863068	9677		MAV_RS08910	1856651	1857391	1	spirocyclase, AveC family
	1853391	1863068	9677		MAV_RS08915	1857403	1858298	-1	hypothetical protein
	1853391	1863068	9677		MAV_RS08920	1858426	1858851	-1	hypothetical protein
	1853391	1863068	9677		MAV_RS08925	1858853	1860040	-1	acetyl-CoA C-acyltransferase
	1853391	1863068	9677		MAV_RS08930	1860151	1860609	1	MaoC family dehydratase
	1853391	1863068	9677		MAV_RS08935	1860627	1861820	1	thiolase family protein
	1853391	1863068	9677		MAV_RS08940	1861826	1863388	1	AMP-dependent synthetase
MAH-15	1868468	1878108	9640		MAV_RS08980	1867662	1868483	1	amidohydrolase
	1868468	1878108	9640		MAV_RS25890	1868561	1869001	1	hypothetical protein
	1868468	1878108	9640		MAV_RS08990	1869018	1869212	1	ferredoxin
	1868468	1878108	9640		MAV_RS08995	1869290	1871572	1	acyl-CoA dehydrogenase
	1868468	1878108	9640		MAV_RS09000	1871557	1872741	1	acyl-CoA dehydrogenase
	1868468	1878108	9640		MAV_RS09005	1872753	1873742	-1	acyl-CoA dehydrogenase
	1868468	1878108	9640		MAV_RS09010	1873837	1875345	1	long-chain fatty acid--CoA ligase
	1868468	1878108	9640		MAV_RS09015	1875357	1876214	1	NAD(P)-dependent oxidoreductase
	1868468	1878108	9640		MAV_RS09020	1876224	1877519	1	hypothetical protein
	1868468	1878108	9640		MAV_RS09025	1877527	1878669	1	acyl-CoA dehydrogenase
MAH-16	1878668	1891429	12761		MAV_RS09025	1877527	1878669	1	acyl-CoA dehydrogenase
	1878668	1891429	12761		MAV_RS09030	1878666	1879424	1	crotonase
	1878668	1891429	12761		MAV_RS09035	1879467	1880330	-1	thioesterase family protein
	1878668	1891429	12761		MAV_RS26415	1880451	1880561	1	hypothetical protein
	1878668	1891429	12761		MAV_RS25895	1880650	1881911	1	IS3 family transposase
	1878668	1891429	12761		MAV_RS09045	1881939	1882844	-1	LLM class F420-dependent oxidoreductase
	1878668	1891429	12761		MAV_RS09050	1882903	1883499	-1	flavin reductase
	1878668	1891429	12761		MAV_RS09055	1883767	1884543	1	KR domain-containing protein
	1878668	1891429	12761		MAV_RS09060	1884544	1885740	-1	CoA transferase
	1878668	1891429	12761		MAV_RS09070	1885853	1886950	1	CoA transferase
	1878668	1891429	12761		MAV_RS09075	1886979	1887719	1	alpha/beta hydrolase
	1878668	1891429	12761		MAV_RS09080	1887728	1888957	-1	CoA transferase
	1878668	1891429	12761		MAV_RS09085	1889054	1890217	-1	butyryl-CoA dehydrogenase
	1878668	1891429	12761		MAV_RS09090	1890252	1891757	-1	carnitine dehydratase
MAH-17	1893772	1898109	4337		MAV_RS09100	1892546	1894081	-1	acyl-CoA synthetase
	1893772	1898109	4337		MAV_RS09105	1894094	1894618	-1	ring-hydroxylating dioxygenase subunit beta
	1893772	1898109	4337		MAV_RS09110	1894615	1895841	-1	dioxygenase
	1893772	1898109	4337		MAV_RS09115	1895907	1896365	-1	3-ketoacyl-CoA thiolase
	1893772	1898109	4337		MAV_RS09120	1896362	1897480	-1	thiolase family protein
	1893772	1898109	4337		MAV_RS09125	1897513	1897758	-1	hypothetical protein
	1893772	1898109	4337		MAV_RS09130	1897955	1898884	1	alpha/beta hydrolase
MAH-18	1904390	1916119	11729		MAV_RS09160	1903941	1905101	1	thiolase
	1904390	1916119	11729		MAV_RS09165	1905147	1906601	1	long-chain fatty acid--CoA ligase
	1904390	1916119	11729		MAV_RS09170	1906613	1907428	1	NAD(P)-dependent oxidoreductase
	1904390	1916119	11729		MAV_RS09175	1907438	1908034	-1	thioesterase
	1904390	1916119	11729		MAV_RS09180	1908201	1910657	1	CoA transferase
	1904390	1916119	11729		MAV_RS09185	1910662	1911345	-1	TetR/AcrR family transcriptional regulator
	1904390	1916119	11729		MAV_RS09190	1911485	1912621	1	amidohydrolase
	1904390	1916119	11729		MAV_RS09195	1912626	1913825	1	thiolase
	1904390	1916119	11729		MAV_RS09200	1913822	1914271	1	acyl dehydratase
	1904390	1916119	11729		MAV_RS09205	1914278	1914487	1	hypothetical protein
	1904390	1916119	11729		MAV_RS09210	1914507	1915322	1	NAD(P)-dependent oxidoreductase
	1904390	1916119	11729		MAV_RS09215	1915347	1916807	1	aldehyde dehydrogenase
MAH-19	1920043	1939376	19333		MAV_RS09245	1920043	1920873	1	NAD(P)-dependent oxidoreductase
	1920043	1939376	19333		MAV_RS09250	1920884	1921969	-1	phosphotransferase family protein
	1920043	1939376	19333		MAV_RS09255	1922014	1923075	1	TIGR03857 family LLM class F420-dependent oxidoreductase
	1920043	1939376	19333		MAV_RS09260	1923128	1923763	-1	TetR/AcrR family transcriptional regulator
	1920043	1939376	19333		MAV_RS09265	1923894	1925309	1	amidohydrolase
	1920043	1939376	19333		MAV_RS09270	1925365	1926080	1	hypothetical protein
	1920043	1939376	19333		MAV_RS09275	1925996	1926667	1	cytochrome c oxidase subunit 3 family protein
	1920043	1939376	19333		MAV_RS09280	1926667	1926945	1	hypothetical protein
	1920043	1939376	19333		MAV_RS09285	1926949	1927530	-1	nuclear transport factor 2 family protein
	1920043	1939376	19333		MAV_RS09290	1927534	1928457	-1	KR domain-containing protein
	1920043	1939376	19333		MAV_RS25900	1928454	1928888	-1	hypothetical protein
	1920043	1939376	19333		MAV_RS09300	1928885	1929685	-1	enoyl-CoA hydratase
	1920043	1939376	19333		MAV_RS09305	1929682	1930956	-1	cytochrome P450
	1920043	1939376	19333		MAV_RS09310	1931111	1932193	1	gfo/Idh/MocA family oxidoreductase
	1920043	1939376	19333		MAV_RS09315	1932190	1932696	1	hypothetical protein
	1920043	1939376	19333		MAV_RS09320	1932859	1933992	-1	NDMA-dependent alcohol dehydrogenase
	1920043	1939376	19333		MAV_RS09325	1934010	1935473	-1	aldehyde dehydrogenase
	1920043	1939376	19333		MAV_RS09330	1935552	1935989	1	dehydratase MaoC
	1920043	1939376	19333		MAV_RS09335	1935986	1936441	1	dehydratase
	1920043	1939376	19333		MAV_RS09340	1936454	1937794	1	TetR/AcrR family transcriptional regulator
	1920043	1939376	19333		MAV_RS09345	1937763	1938641	-1	3-carboxyethylcatechol 2,3-dioxygenase
	1920043	1939376	19333		MAV_RS09350	1938664	1938858	-1	ferredoxin
	1920043	1939376	19333		MAV_RS09355	1938855	1940048	-1	cytochrome P450
MAH-20	1939814	1953613	13799		MAV_RS09355	1938855	1940048	-1	cytochrome P450
	1939814	1953613	13799		MAV_RS09360	1940317	1941366	1	spirocyclase, AveC family
	1939814	1953613	13799		MAV_RS09365	1941376	1941966	-1	TetR family transcriptional regulator
	1939814	1953613	13799		MAV_RS09370	1942131	1943306	1	cytochrome P450
	1939814	1953613	13799		MAV_RS09375	1943322	1944242	-1	TIGR03619 family F420-dependent LLM class oxidoreductase
	1939814	1953613	13799		MAV_RS09380	1944417	1946024	1	peptidase
	1939814	1953613	13799		MAV_RS09385	1946031	1947041	1	hypothetical protein
	1939814	1953613	13799		MAV_RS09390	1947073	1948683	1	AMP-dependent synthetase
	1939814	1953613	13799		MAV_RS09395	1948670	1949494	1	KR domain-containing protein
	1939814	1953613	13799		MAV_RS09400	1949501	1950106	-1	MarR family transcriptional regulator
	1939814	1953613	13799		MAV_RS09405	1950103	1951722	-1	pyruvate, phosphate dikinase
	1939814	1953613	13799		MAV_RS09410	1951887	1952249	1	hypothetical protein
	1939814	1953613	13799		MAV_RS09415	1952251	1952859	1	nitroreductase
	1939814	1953613	13799		MAV_RS09420	1952891	1955041	1	acyl-CoA dehydrogenase
MAH-21	1953834	1967714	13880		MAV_RS09420	1952891	1955041	1	acyl-CoA dehydrogenase
	1953834	1967714	13880		MAV_RS09425	1955055	1956191	1	Nonspecific lipid-transfer protein
	1953834	1967714	13880		MAV_RS09430	1956188	1956607	1	hypothetical protein
	1953834	1967714	13880		MAV_RS09435	1956604	1957725	-1	hypothetical protein
	1953834	1967714	13880		MAV_RS09440	1957801	1958250	-1	DNA-binding protein
	1953834	1967714	13880		MAV_RS09445	1958253	1959074	-1	retinol dehydrogenase
	1953834	1967714	13880		MAV_RS09450	1959254	1959916	1	hypothetical protein
	1953834	1967714	13880		MAV_RS09455	1959913	1960620	1	hypothetical protein
	1953834	1967714	13880		MAV_RS09460	1960844	1961917	1	hypothetical protein
	1953834	1967714	13880		MAV_RS09465	1962064	1963470	-1	IS1380 family transposase ISMav7
	1953834	1967714	13880		MAV_RS09470	1963649	1964140	-1	hypothetical protein
	1953834	1967714	13880		MAV_RS09475	1964419	1965651	-1	IS256 family transposase IS1245
	1953834	1967714	13880		MAV_RS09480	1965891	1966742	1	oxidoreductase
	1953834	1967714	13880		MAV_RS09485	1966739	1967332	1	TetR/AcrR family transcriptional regulator
MAH-22	2097228	2101235	4007		MAV_RS10010	2097228	2097608	1	DUF732 domain-containing protein
	2097228	2101235	4007		MAV_RS10020	2097907	2098518	-1	TetR/AcrR family transcriptional regulator
	2097228	2101235	4007		MAV_RS10025	2098610	2099455	1	oxidoreductase
	2097228	2101235	4007		MAV_RS10030	2099636	2100883	1	IS256 family transposase IS1601
	2097228	2101235	4007		MAV_RS25930	2100988	2101155	-1	hypothetical protein
	2097228	2101235	4007		MAV_RS25935	2101158	2101235	-1	hypothetical protein
MAH-23	2220301	2232325	12024		MAV_RS10585	2220320	2221468	-1	site-specific integrase
	2220301	2232325	12024		MAV_RS25955	2221770	2221979	1	helix-turn-helix domain-containing protein
	2220301	2232325	12024		MAV_RS10590	2222134	2222484	1	hypothetical protein
	2220301	2232325	12024		MAV_RS10595	2222704	2223951	-1	IS256 family transposase IS1601
	2220301	2232325	12024		MAV_RS10600	2224062	2224430	1	hypothetical protein
	2220301	2232325	12024		MAV_RS10605	2224511	2226113	-1	restriction endonuclease
	2220301	2232325	12024		MAV_RS10610	2226224	2227528	-1	IS256 family transposase IS666
	2220301	2232325	12024		MAV_RS10615	2227685	2228533	-1	restriction endonuclease
	2220301	2232325	12024		MAV_RS10620	2228526	2230199	-1	type III restriction endonuclease
	2220301	2232325	12024		MAV_RS10625	2230196	2230843	-1	restriction endonuclease subunit M
	2220301	2232325	12024		MAV_RS10630	2231078	2232325	1	IS256 family transposase IS1601
MAH-24	2236142	2241617	5475		MAV_RS10650	2236142	2236627	1	IS256 family transposase
	2236142	2241617	5475		MAV_RS10655	2237405	2238490	1	ATP-binding protein
	2236142	2241617	5475		MAV_RS10660	2238755	2239840	1	hypothetical protein
	2236142	2241617	5475		MAV_RS10665	2239931	2241163	1	IS256 family transposase IS1245
	2236142	2241617	5475		MAV_RS10670	2241608	2243248	-1	CHAD domain-containing protein
MAH-25	2374331	2381723	7392		MAV_RS11285	2374331	2374564	1	MbtH family protein
	2374331	2381723	7392		MAV_RS11290	2374582	2381723	1	non-ribosomal peptide synthetase
MAH-26	2559817	2583641	23824		MAV_RS12045	2559817	2560365	-1	TetR/AcrR family transcriptional regulator
	2559817	2583641	23824		MAV_RS12050	2560934	2562433	1	IS21 family transposase
	2559817	2583641	23824		MAV_RS12055	2562430	2563224	1	ATP-binding protein
	2559817	2583641	23824		MAV_RS12060	2564366	2565154	1	ABC transporter permease
	2559817	2583641	23824		MAV_RS12065	2565187	2566035	1	ABC transporter permease
	2559817	2583641	23824		MAV_RS12070	2566042	2567511	1	MCE family protein
	2559817	2583641	23824		MAV_RS12075	2567550	2568578	1	MCE family protein
	2559817	2583641	23824		MAV_RS12080	2568575	2569900	1	MCE family protein
	2559817	2583641	23824		MAV_RS12085	2569924	2571243	1	virulence factor Mce family protein
	2559817	2583641	23824		MAV_RS12090	2571270	2572400	1	MCE family protein
	2559817	2583641	23824		MAV_RS12095	2572402	2573877	1	MCE family protein
	2559817	2583641	23824		MAV_RS12100	2573841	2574572	1	hypothetical protein
	2559817	2583641	23824		MAV_RS12105	2574635	2575336	1	hypothetical protein
	2559817	2583641	23824		MAV_RS12110	2575607	2576461	1	acyl-CoA thioesterase II
	2559817	2583641	23824		MAV_RS12115	2576492	2577721	-1	CoA transferase
	2559817	2583641	23824		MAV_RS12120	2577759	2578541	-1	FadR family transcriptional regulator
	2559817	2583641	23824		MAV_RS12125	2578617	2579612	-1	LLM class flavin-dependent oxidoreductase
	2559817	2583641	23824		MAV_RS12130	2579790	2580803	1	iron-sulfur cluster-binding protein
	2559817	2583641	23824		MAV_RS12135	2580793	2581404	1	TetR/AcrR family transcriptional regulator
	2559817	2583641	23824		MAV_RS12140	2581388	2582005	-1	cysteine hydrolase
	2559817	2583641	23824		MAV_RS12145	2582115	2583641	1	acyl-CoA synthetase
MAH-27	2602716	2610357	7641		MAV_RS12240	2602593	2603552	1	VOC family protein
	2602716	2610357	7641		MAV_RS12245	2603568	2604344	1	KR domain-containing protein
	2602716	2610357	7641		MAV_RS12250	2604357	2605267	-1	short-chain dehydrogenase
	2602716	2610357	7641		MAV_RS12255	2605283	2606485	-1	acetyl-CoA hydrolase
	2602716	2610357	7641		MAV_RS26035	2606482	2608800	-1	acyl-CoA dehydrogenase
	2602716	2610357	7641		MAV_RS12270	2608797	2610287	-1	cyclohex-1-ene-1-carboxylate:CoA ligase
	2602716	2610357	7641		MAV_RS12275	2610313	2611533	-1	cytochrome P450
MAH-28	2614421	2626701	12280		MAV_RS12290	2614421	2614723	1	hypothetical protein
	2614421	2626701	12280		MAV_RS12295	2614791	2615732	-1	SAM-dependent methyltransferase
	2614421	2626701	12280		MAV_RS12300	2615831	2617060	-1	amidohydrolase
	2614421	2626701	12280		MAV_RS12305	2617208	2617828	1	TetR/AcrR family transcriptional regulator
	2614421	2626701	12280		MAV_RS12310	2617825	2618265	1	pyridoxamine 5'-phosphate oxidase family protein
	2614421	2626701	12280		MAV_RS12315	2618291	2618617	1	hypothetical protein
	2614421	2626701	12280		MAV_RS12320	2618806	2619828	-1	DUF2889 domain-containing protein
	2614421	2626701	12280		MAV_RS12325	2619839	2620273	-1	hypothetical protein
	2614421	2626701	12280		MAV_RS12330	2620275	2621462	-1	acetyl-CoA C-acyltransferase
	2614421	2626701	12280		MAV_RS12335	2621573	2622031	1	MaoC family dehydratase
	2614421	2626701	12280		MAV_RS12340	2622028	2623221	1	thiolase family protein
	2614421	2626701	12280		MAV_RS12345	2623225	2624787	1	AMP-dependent synthetase
	2614421	2626701	12280		MAV_RS12350	2624798	2626096	-1	TetR family transcriptional regulator
	2614421	2626701	12280		MAV_RS12355	2626126	2626440	-1	hypothetical protein
	2614421	2626701	12280		MAV_RS12360	2626562	2627761	1	amidohydrolase
MAH-29	2639752	2645228	5476		MAV_RS12415	2639752	2640507	1	enoyl-CoA hydratase
	2639752	2645228	5476		MAV_RS12420	2640554	2641351	1	alpha/beta hydrolase
	2639752	2645228	5476		MAV_RS12425	2641513	2642363	-1	thioesterase family protein
	2639752	2645228	5476		MAV_RS12430	2642360	2643109	-1	alpha/beta hydrolase
	2639752	2645228	5476		MAV_RS12435	2643121	2644053	-1	TIGR03619 family F420-dependent LLM class oxidoreductase
	2639752	2645228	5476		MAV_RS12440	2644065	2645228	-1	butyryl-CoA dehydrogenase
MAH-30	2648729	2653700	4971		MAV_RS12460	2648118	2649725	-1	acyl-CoA synthetase
	2648729	2653700	4971		MAV_RS12465	2649740	2650255	-1	ring-hydroxylating dioxygenase subunit beta
	2648729	2653700	4971		MAV_RS12470	2650252	2651478	-1	dioxygenase
	2648729	2653700	4971		MAV_RS12475	2651544	2651984	-1	3-ketoacyl-CoA thiolase
	2648729	2653700	4971		MAV_RS12480	2651981	2653099	-1	thiolase family protein
	2648729	2653700	4971		MAV_RS12485	2653129	2653374	-1	hypothetical protein
	2648729	2653700	4971		MAV_RS12490	2653569	2654495	1	alpha/beta hydrolase
MAH-31	2659240	2673122	13882		MAV_RS12515	2658324	2659484	1	thiolase
	2659240	2673122	13882		MAV_RS12520	2659485	2660984	1	long-chain fatty acid--CoA ligase
	2659240	2673122	13882		MAV_RS12525	2660998	2661813	1	NAD(P)-dependent oxidoreductase
	2659240	2673122	13882		MAV_RS12530	2661823	2662359	-1	thioesterase
	2659240	2673122	13882		MAV_RS12535	2662479	2664944	1	CoA transferase
	2659240	2673122	13882		MAV_RS12540	2664949	2665632	-1	TetR/AcrR family transcriptional regulator
	2659240	2673122	13882		MAV_RS12545	2665769	2666005	1	hypothetical protein
	2659240	2673122	13882		MAV_RS12550	2665995	2667227	-1	IS256 family transposase IS1245
	2659240	2673122	13882		MAV_RS12555	2667348	2668328	1	amidohydrolase
	2659240	2673122	13882		MAV_RS12560	2668333	2669532	1	thiolase
	2659240	2673122	13882		MAV_RS12565	2669529	2669984	1	acyl dehydratase
	2659240	2673122	13882		MAV_RS26040	2669989	2670198	1	hypothetical protein
	2659240	2673122	13882		MAV_RS12570	2670479	2671048	-1	TetR/AcrR family transcriptional regulator
	2659240	2673122	13882		MAV_RS12575	2671324	2672403	1	hypothetical protein
	2659240	2673122	13882		MAV_RS12580	2672716	2673873	1	cytochrome P450
MAH-32	2675102	2710651	35549		MAV_RS12590	2674735	2675556	1	NAD(P)-dependent oxidoreductase
	2675102	2710651	35549		MAV_RS12595	2675573	2677174	1	cyclohexanecarboxylate-CoA ligase
	2675102	2710651	35549		MAV_RS12600	2677171	2677761	-1	nuclear transport factor 2 family protein
	2675102	2710651	35549		MAV_RS12605	2677758	2678681	-1	KR domain-containing protein
	2675102	2710651	35549		MAV_RS12610	2678678	2679112	-1	hypothetical protein
	2675102	2710651	35549		MAV_RS12615	2679106	2679909	-1	enoyl-CoA hydratase
	2675102	2710651	35549		MAV_RS12620	2679906	2681180	-1	cytochrome P450
	2675102	2710651	35549		MAV_RS12625	2681324	2682406	1	gfo/Idh/MocA family oxidoreductase
	2675102	2710651	35549		MAV_RS12630	2682591	2683094	1	hypothetical protein
	2675102	2710651	35549		MAV_RS12635	2683125	2683916	-1	carveol dehydrogenase
	2675102	2710651	35549		MAV_RS12640	2684122	2685255	-1	NDMA-dependent alcohol dehydrogenase
	2675102	2710651	35549		MAV_RS12645	2685272	2686735	-1	aldehyde dehydrogenase
	2675102	2710651	35549		MAV_RS12650	2686814	2687248	1	dehydratase MaoC
	2675102	2710651	35549		MAV_RS12655	2687245	2687730	1	hypothetical protein
	2675102	2710651	35549		MAV_RS12660	2687743	2689083	1	TetR/AcrR family transcriptional regulator
	2675102	2710651	35549		MAV_RS12665	2689097	2690323	-1	CoA transferase
	2675102	2710651	35549		MAV_RS12670	2690506	2691579	1	CoA transferase
	2675102	2710651	35549		MAV_RS12675	2691571	2692434	-1	3-carboxyethylcatechol 2,3-dioxygenase
	2675102	2710651	35549		MAV_RS12680	2692673	2693515	-1	spirocyclase, AveC family
	2675102	2710651	35549		MAV_RS12685	2693895	2694860	1	spirocyclase, AveC family
	2675102	2710651	35549		MAV_RS12690	2694867	2695457	-1	TetR family transcriptional regulator
	2675102	2710651	35549		MAV_RS12695	2695625	2696815	1	cytochrome P450
	2675102	2710651	35549		MAV_RS12700	2696839	2697759	-1	TIGR03619 family F420-dependent LLM class oxidoreductase
	2675102	2710651	35549		MAV_RS12705	2698001	2698366	1	hypothetical protein
	2675102	2710651	35549		MAV_RS12710	2698366	2698974	1	nitroreductase
	2675102	2710651	35549		MAV_RS12715	2698994	2701144	1	acyl-CoA dehydrogenase
	2675102	2710651	35549		MAV_RS12720	2701158	2702294	1	lipid-transfer protein
	2675102	2710651	35549		MAV_RS12725	2702291	2702701	1	hypothetical protein
	2675102	2710651	35549		MAV_RS12730	2702718	2703539	1	NAD(P)-dependent oxidoreductase
	2675102	2710651	35549		MAV_RS12735	2703559	2704677	-1	DUF1679 domain-containing protein
	2675102	2710651	35549		MAV_RS12740	2704781	2705227	-1	hypothetical protein
	2675102	2710651	35549		MAV_RS12745	2705224	2706366	-1	acyl-CoA dehydrogenase
	2675102	2710651	35549		MAV_RS12750	2706363	2706566	-1	short-chain dehydrogenase/reductase
	2675102	2710651	35549		MAV_RS12755	2706695	2707999	1	IS256 family transposase IS666
	2675102	2710651	35549		MAV_RS12760	2708033	2708665	-1	retinol dehydrogenase
	2675102	2710651	35549		MAV_RS12765	2708784	2710229	1	long-chain fatty acid--CoA ligase
	2675102	2710651	35549		MAV_RS26045	2710530	2710922	1	DUF732 domain-containing protein
MAH-33	2731846	2736291	4445		MAV_RS12880	2732013	2732852	-1	NAD(P)-dependent oxidoreductase
	2731846	2736291	4445		MAV_RS12885	2732843	2734975	-1	3-hydroxyacyl-CoA dehydrogenase
	2731846	2736291	4445		MAV_RS12890	2734982	2736193	-1	acetyl-CoA acetyltransferase
	2731846	2736291	4445		MAV_RS12895	2736204	2737367	-1	acyl-CoA dehydrogenase
MAH-34	2749330	2753515	4185		MAV_RS12965	2748198	2749373	1	hydrolase
	2749330	2753515	4185	thiI	MAV_RS12970	2749370	2750599	-1	tRNA 4-thiouridine(8) synthase ThiI
	2749330	2753515	4185		MAV_RS12975	2750764	2751207	1	heat-shock protein Hsp18
	2749330	2753515	4185		MAV_RS12980	2751267	2751647	-1	MerR family DNA-binding transcriptional regulator
	2749330	2753515	4185		MAV_RS12985	2751760	2752179	1	hypothetical protein
	2749330	2753515	4185		MAV_RS12990	2752492	2752812	1	molecular chaperone DnaJ
	2749330	2753515	4185		MAV_RS12995	2752865	2754271	-1	acyltransferase
MAH-35	2934861	2964991	30130		MAV_RS13855	2934861	2935181	-1	DUF732 domain-containing protein
	2934861	2964991	30130		MAV_RS13860	2935178	2936563	-1	PPE family protein
	2934861	2964991	30130		MAV_RS13865	2936601	2937845	-1	PPE family protein
	2934861	2964991	30130		MAV_RS13870	2938141	2938449	-1	DUF732 domain-containing protein
	2934861	2964991	30130		MAV_RS13875	2938539	2938877	-1	DUF732 domain-containing protein
	2934861	2964991	30130		MAV_RS13880	2938912	2940315	-1	PPE family protein
	2934861	2964991	30130		MAV_RS13885	2940393	2941652	-1	PPE family protein
	2934861	2964991	30130		MAV_RS13890	2942538	2943770	-1	IS256 family transposase IS1245
	2934861	2964991	30130		MAV_RS13895	2944028	2944363	-1	DUF732 domain-containing protein
	2934861	2964991	30130		MAV_RS13900	2944381	2945595	-1	PPE family protein
	2934861	2964991	30130		MAV_RS13905	2945615	2946745	-1	PPE family protein
	2934861	2964991	30130		MAV_RS13910	2946764	2947063	-1	PE family protein
	2934861	2964991	30130	eccA	MAV_RS13915	2947613	2949445	-1	type VII secretion system ESX-5 AAA family ATPase EccA5
	2934861	2964991	30130	eccE	MAV_RS13920	2949442	2950650	-1	type VII secretion protein EccE
	2934861	2964991	30130		MAV_RS13925	2950670	2952499	-1	type VII secretion system ESX-5 serine protease mycosin MycP5
	2934861	2964991	30130	eccD	MAV_RS13930	2952477	2953988	-1	type VII secretion integral membrane protein EccD
	2934861	2964991	30130		MAV_RS13935	2954249	2955151	-1	ESX secretion-associated protein EspG
	2934861	2964991	30130		MAV_RS13940	2955260	2955544	-1	hypothetical protein
	2934861	2964991	30130		MAV_RS13945	2955587	2955883	-1	WXG100 family type VII secretion target
	2934861	2964991	30130		MAV_RS13950	2956141	2956440	-1	PE family protein
	2934861	2964991	30130		MAV_RS13955	2956837	2958057	-1	PPE family protein
	2934861	2964991	30130		MAV_RS13960	2958388	2959647	-1	PPE family protein
	2934861	2964991	30130		MAV_RS13965	2960169	2961392	-1	PPE family protein
	2934861	2964991	30130		MAV_RS13970	2961400	2961531	-1	hypothetical protein
	2934861	2964991	30130		MAV_RS13975	2961618	2962883	-1	PPE family protein
	2934861	2964991	30130		MAV_RS13980	2963362	2963556	-1	ferredoxin
	2934861	2964991	30130		MAV_RS13985	2963828	2964991	1	cytochrome P450
MAH-36	3215449	3219550	4101		MAV_RS14945	3215449	3217575	1	hypothetical protein
	3215449	3219550	4101		MAV_RS14950	3217685	3219550	1	sensor domain-containing phosphodiesterase
MAH-37	3750102	3762931	12829		MAV_RS17340	3750102	3750800	-1	hypothetical protein
	3750102	3762931	12829		MAV_RS17345	3750835	3751821	-1	membrane protein
	3750102	3762931	12829		MAV_RS17350	3752064	3753311	-1	IS256 family transposase IS1601
	3750102	3762931	12829		MAV_RS17355	3753640	3754974	1	DUF349 domain-containing protein
	3750102	3762931	12829		MAV_RS17360	3754984	3755583	-1	hypothetical protein
	3750102	3762931	12829		MAV_RS17365	3755603	3757131	-1	tRNA (N6-isopentenyl adenosine(37)-C2)-methylthiotransferase MiaB
	3750102	3762931	12829		MAV_RS17370	3757135	3757656	-1	regulatory protein RecX
	3750102	3762931	12829	recA	MAV_RS17375	3757622	3758674	-1	DNA recombination/repair protein RecA
	3750102	3762931	12829		MAV_RS17380	3758853	3759509	1	iron reductase
	3750102	3762931	12829		MAV_RS17385	3759525	3759719	-1	DUF3046 domain-containing protein
	3750102	3762931	12829		MAV_RS17390	3759746	3760030	-1	hypothetical protein
	3750102	3762931	12829		MAV_RS17395	3760075	3761235	-1	glycosyl transferase
	3750102	3762931	12829		MAV_RS17400	3761288	3761719	1	limonene-1,2-epoxide hydrolase
	3750102	3762931	12829		MAV_RS17405	3761727	3762125	1	hypothetical protein
	3750102	3762931	12829		MAV_RS17410	3762122	3762931	-1	hypothetical protein
MAH-38	3861008	3873888	12880		MAV_RS17880	3861008	3861943	-1	phosphatidate cytidylyltransferase
	3861008	3873888	12880		MAV_RS17885	3861976	3862533	-1	ribosome-recycling factor
	3861008	3873888	12880		MAV_RS17890	3862655	3863452	-1	UMP kinase
	3861008	3873888	12880		MAV_RS17895	3863784	3864023	1	CsbD family protein
	3861008	3873888	12880		MAV_RS17900	3864192	3864887	1	DNA-binding response regulator
	3861008	3873888	12880		MAV_RS17905	3864911	3865849	-1	glycerol acyltransferase
	3861008	3873888	12880		MAV_RS17910	3865946	3866518	-1	DUF1942 domain-containing protein
	3861008	3873888	12880		MAV_RS17915	3867068	3867907	1	NAD(P)-dependent oxidoreductase
	3861008	3873888	12880		MAV_RS17920	3867998	3868411	-1	hypothetical protein
	3861008	3873888	12880		MAV_RS17925	3868530	3868952	1	MarR family transcriptional regulator
	3861008	3873888	12880		MAV_RS17930	3868953	3870370	-1	amidase
	3861008	3873888	12880	tsf	MAV_RS17935	3870433	3871260	-1	elongation factor Ts
	3861008	3873888	12880	rpsB	MAV_RS17940	3871274	3872104	-1	30S ribosomal protein S2
	3861008	3873888	12880		MAV_RS26160	3872120	3872342	1	hypothetical protein
	3861008	3873888	12880		MAV_RS17945	3872379	3872882	1	M23 family peptidase
	3861008	3873888	12880		MAV_RS17950	3872983	3873888	-1	tyrosine recombinase XerC
MAH-39	3919180	3924789	5609		MAV_RS18170	3919180	3920178	1	ATP-binding protein
	3919180	3924789	5609		MAV_RS18175	3920209	3922743	1	hypothetical protein
	3919180	3924789	5609		MAV_RS18180	3923290	3924789	-1	hypothetical protein
	3919180	3924789	5609		MAV_RS18185	3924782	3926224	-1	cell division protein FtsK
MAH-40	4200640	4214346	13706		MAV_RS19560	4199627	4200683	1	DNA topoisomerase
	4200640	4214346	13706		MAV_RS19565	4201002	4201937	1	glycosyltransferase family 1 protein
	4200640	4214346	13706		MAV_RS19570	4201955	4203175	1	glycosyltransferase family 1 protein
	4200640	4214346	13706		MAV_RS19575	4203185	4204057	-1	transferase
	4200640	4214346	13706		MAV_RS19580	4203990	4205132	1	epimerase
	4200640	4214346	13706		MAV_RS19585	4205144	4206784	1	carbamoyltransferase
	4200640	4214346	13706		MAV_RS19590	4206781	4208271	1	haloacid dehalogenase
	4200640	4214346	13706		MAV_RS19595	4208280	4209299	1	glycosyltransferase family 9 protein
	4200640	4214346	13706		MAV_RS19600	4209296	4209865	1	SIS domain-containing protein
	4200640	4214346	13706		MAV_RS19605	4209862	4211270	1	D-beta-D-heptose 1-phosphate adenosyltransferase
	4200640	4214346	13706		MAV_RS19610	4211285	4211980	1	NAD(P)-dependent oxidoreductase
	4200640	4214346	13706		MAV_RS19615	4211971	4212936	1	glycosyltransferase family 9 protein
	4200640	4214346	13706		MAV_RS19620	4212933	4214237	1	UDP-glucose/GDP-mannose dehydrogenase family protein
MAH-41	4450938	4462712	11774		MAV_RS20720	4450938	4452173	1	IS256 family transposase
	4450938	4462712	11774		MAV_RS20725	4452562	4453065	1	DUF732 domain-containing protein
	4450938	4462712	11774		MAV_RS20730	4453157	4453438	-1	DUF3017 domain-containing protein
	4450938	4462712	11774		MAV_RS20735	4453435	4454280	-1	bifunctional methylenetetrahydrofolate dehydrogenase/methenyltetrahydrofolate cyclohydrolase
	4450938	4462712	11774		MAV_RS20740	4454421	4455638	1	NADH:flavin oxidoreductase
	4450938	4462712	11774		MAV_RS20745	4455669	4458284	1	ABC transporter ATP-binding protein
	4450938	4462712	11774		MAV_RS20750	4458322	4460781	1	ABC transporter ATP-binding protein
	4450938	4462712	11774		MAV_RS20755	4460786	4461343	-1	pentapeptide repeat-containing protein
	4450938	4462712	11774		MAV_RS20760	4461340	4461927	-1	ATP-binding protein
	4450938	4462712	11774		MAV_RS20765	4461908	4462282	-1	DUF742 domain-containing protein
	4450938	4462712	11774		MAV_RS20770	4462290	4462712	-1	hypothetical protein
	4450938	4462712	11774		MAV_RS20775	4462709	4465552	-1	ATP-binding protein
MAH-42	4936626	4942004	5378		MAV_RS23110	4936626	4937225	1	hypothetical protein
	4936626	4942004	5378		MAV_RS23115	4937210	4937872	1	hypothetical protein
	4936626	4942004	5378		MAV_RS23120	4938038	4938592	1	hypothetical protein
	4936626	4942004	5378		MAV_RS23125	4938848	4941180	1	hypothetical protein
	4936626	4942004	5378		MAV_RS23130	4941384	4942004	1	hypothetical protein
MAH-43	5171881	5183833	11952		MAV_RS24125	5171881	5172366	-1	acyl-CoA thioesterase
	5171881	5183833	11952		MAV_RS24130	5172381	5173493	1	alcohol dehydrogenase
	5171881	5183833	11952		MAV_RS24135	5173587	5173835	1	hypothetical protein
	5171881	5183833	11952		MAV_RS24140	5173840	5176800	1	ribbon-helix-helix protein, CopG family
	5171881	5183833	11952		MAV_RS24145	5176872	5177468	1	hypothetical protein
	5171881	5183833	11952		MAV_RS24150	5177465	5178331	1	nucleotidyl transferase AbiEii/AbiGii toxin family protein
	5171881	5183833	11952		MAV_RS24155	5178362	5179819	1	SAM-dependent methyltransferase
	5171881	5183833	11952		MAV_RS26285	5180180	5180995	1	restriction endonuclease subunit S
	5171881	5183833	11952		MAV_RS26290	5180992	5181318	-1	hypothetical protein
	5171881	5183833	11952		MAV_RS24160	5181323	5182555	1	IS256 family transposase IS1245
	5171881	5183833	11952		MAV_RS24165	5182559	5182756	-1	hypothetical protein
	5171881	5183833	11952		MAV_RS24170	5182819	5183520	-1	GntR family transcriptional regulator
	5171881	5183833	11952		MAV_RS24175	5183744	5184622	-1	formylglycine-generating enzyme family protein
MAH-44	5190120	5224206	34086		MAV_RS26300	5190117	5190242	1	phosphoglycerate mutase
	5190120	5224206	34086		MAV_RS26305	5190665	5191315	-1	hypothetical protein
	5190120	5224206	34086		MAV_RS26310	5191312	5191725	-1	hypothetical protein
	5190120	5224206	34086		MAV_RS24205	5191806	5192228	-1	hypothetical protein
	5190120	5224206	34086		MAV_RS24210	5192381	5193013	-1	hypothetical protein
	5190120	5224206	34086		MAV_RS24215	5193070	5193756	-1	hypothetical protein
	5190120	5224206	34086		MAV_RS24220	5193791	5194750	-1	MCE family protein
	5190120	5224206	34086		MAV_RS24225	5194747	5195679	-1	MCE family protein
	5190120	5224206	34086		MAV_RS24230	5195745	5196863	-1	MCE family protein
	5190120	5224206	34086		MAV_RS24235	5196863	5197825	-1	MCE family protein
	5190120	5224206	34086		MAV_RS24240	5197822	5198829	-1	MCE family protein
	5190120	5224206	34086		MAV_RS24245	5198826	5199902	-1	MCE family protein
	5190120	5224206	34086		MAV_RS24250	5199926	5200797	-1	ABC transporter permease
	5190120	5224206	34086		MAV_RS24255	5200797	5201504	-1	ABC transporter permease
	5190120	5224206	34086		MAV_RS26315	5202660	5203292	-1	TetR family transcriptional regulator
	5190120	5224206	34086		MAV_RS24260	5203222	5205054	1	phosphoenolpyruvate-utilizing protein
	5190120	5224206	34086		MAV_RS24265	5205054	5205971	1	hypothetical protein
	5190120	5224206	34086		MAV_RS24270	5206013	5206630	1	winged helix-turn-helix domain-containing protein
	5190120	5224206	34086		MAV_RS24275	5206627	5208141	1	pyruvate, phosphate dikinase
	5190120	5224206	34086		MAV_RS24280	5208248	5209363	1	phosphotransferase family protein
	5190120	5224206	34086		MAV_RS24285	5209651	5210778	1	TIGR03857 family LLM class F420-dependent oxidoreductase
	5190120	5224206	34086		MAV_RS24290	5210775	5212382	1	pyruvate, water dikinase
	5190120	5224206	34086		MAV_RS24295	5212506	5213579	-1	hypothetical protein
	5190120	5224206	34086		MAV_RS24300	5213785	5214420	-1	TetR/AcrR family transcriptional regulator
	5190120	5224206	34086		MAV_RS24305	5214617	5215660	1	hypothetical protein
	5190120	5224206	34086		MAV_RS24310	5215967	5216629	-1	TetR/AcrR family transcriptional regulator
	5190120	5224206	34086		MAV_RS24315	5216887	5218062	1	acyl-CoA dehydrogenase
	5190120	5224206	34086		MAV_RS24320	5218130	5219281	1	acetyl-CoA C-acyltransferase
	5190120	5224206	34086		MAV_RS24325	5219285	5220436	1	acyl-CoA dehydrogenase
	5190120	5224206	34086		MAV_RS24330	5220495	5221679	-1	acetyl-CoA hydrolase
	5190120	5224206	34086		MAV_RS24335	5221672	5223285	-1	4Fe-4S dicluster domain-containing protein
	5190120	5224206	34086		MAV_RS24340	5223385	5224206	-1	CoA ester lyase
MAH-45	5232452	5249990	17538		MAV_RS24370	5231100	5232455	-1	hydroxymethylglutaryl-CoA synthase
	5232452	5249990	17538		MAV_RS24375	5232452	5233660	-1	acetyl-CoA C-acyltransferase
	5232452	5249990	17538		MAV_RS24380	5233657	5233914	-1	hypothetical protein
	5232452	5249990	17538		MAV_RS24385	5233926	5234462	-1	ring-hydroxylating dioxygenase subunit beta
	5232452	5249990	17538		MAV_RS24390	5234467	5235735	-1	ring-hydroxylating oxygenase subunit alpha
	5232452	5249990	17538		MAV_RS24395	5235732	5236520	-1	enoyl-CoA hydratase
	5232452	5249990	17538		MAV_RS24400	5236517	5237320	-1	enoyl-CoA hydratase
	5232452	5249990	17538		MAV_RS24405	5237317	5238087	-1	enoyl-CoA hydratase/isomerase family protein
	5232452	5249990	17538		MAV_RS24410	5238084	5238833	-1	3-oxoacyl-ACP reductase FabG
	5232452	5249990	17538		MAV_RS24415	5238948	5239745	1	NAD(P)-dependent oxidoreductase
	5232452	5249990	17538		MAV_RS24420	5239884	5241590	1	NAD(P)/FAD-dependent oxidoreductase
	5232452	5249990	17538		MAV_RS26320	5241730	5242413	1	TetR/AcrR family transcriptional regulator
	5232452	5249990	17538		MAV_RS24430	5242641	5243902	1	IS3 family transposase
	5232452	5249990	17538		MAV_RS24435	5244388	5244579	-1	ferredoxin
	5232452	5249990	17538		MAV_RS24440	5244579	5245964	-1	aldehyde dehydrogenase family protein
	5232452	5249990	17538		MAV_RS24445	5245983	5246774	-1	3-alpha-hydroxysteroid dehydrogenase
	5232452	5249990	17538		MAV_RS24450	5246782	5248047	-1	cytochrome P450
	5232452	5249990	17538		MAV_RS24455	5248044	5249579	-1	acyl-CoA synthetase
	5232452	5249990	17538		MAV_RS24460	5249586	5249990	-1	sterol carrier protein
MAH-46	5251032	5255567	4535		MAV_RS24465	5250166	5251242	-1	ABC transporter ATP-binding protein
	5251032	5255567	4535		MAV_RS24470	5251507	5252076	1	TetR/AcrR family transcriptional regulator
	5251032	5255567	4535		MAV_RS24475	5252129	5253142	1	acyl dehydratase
	5251032	5255567	4535		MAV_RS24480	5253426	5254658	1	IS256 family transposase IS1245
	5251032	5255567	4535		MAV_RS24485	5254648	5254995	-1	cyclic nucleotide-binding domain-containing protein
	5251032	5255567	4535		MAV_RS24490	5255333	5257597	-1	NADP-dependent isocitrate dehydrogenase
MAH-47	5256735	5261059	4324		MAV_RS24490	5255333	5257597	-1	NADP-dependent isocitrate dehydrogenase
	5256735	5261059	4324		MAV_RS24495	5257692	5259551	-1	phosphoenolpyruvate carboxykinase (GTP)
	5256735	5261059	4324		MAV_RS24500	5259629	5260504	-1	hypothetical protein
	5256735	5261059	4324		MAV_RS24505	5260602	5260961	-1	transcriptional regulator
	5256735	5261059	4324		MAV_RS24510	5261050	5262528	-1	formate hydrogenase

## Sheet: MAA RCAD0278
Region	Island start	Island end	Length	Gene ID	Locus	Gene start	Gene end	Strand	Product
MAA-1	883399	897999	14600		BBJ32_RS03830	883399	884193	-1	ATP-binding protein
	883399	897999	14600		BBJ32_RS03835	884190	885689	-1	IS21 family transposase
	883399	897999	14600		BBJ32_RS03840	885823	886125	-1	hypothetical protein
	883399	897999	14600		BBJ32_RS03845	886125	886985	-1	phage major capsid protein
	883399	897999	14600		BBJ32_RS03850	887069	887410	-1	hypothetical protein
	883399	897999	14600		BBJ32_RS03855	887407	887814	-1	hypothetical protein
	883399	897999	14600		BBJ32_RS03860	887874	889247	-1	phage portal protein
	883399	897999	14600		BBJ32_RS03865	889272	890741	-1	terminase
	883399	897999	14600		BBJ32_RS03870	890934	891224	1	hypothetical protein
	883399	897999	14600		BBJ32_RS03875	891658	891876	1	hypothetical protein
	883399	897999	14600		BBJ32_RS22845	891992	892456	-1	hypothetical protein
	883399	897999	14600		BBJ32_RS03880	892528	892740	-1	hypothetical protein
	883399	897999	14600		BBJ32_RS03885	894101	895195	-1	site-specific integrase
	883399	897999	14600		BBJ32_RS03895	895731	896575	-1	hypothetical protein
	883399	897999	14600		BBJ32_RS03900	896651	897493	-1	EamA/RhaT family transporter
	883399	897999	14600		BBJ32_RS03905	897490	897999	-1	SsrA-binding protein
MAA-2	983682	989951	6269		BBJ32_RS04325	983359	984849	1	HAD family hydrolase
	983682	989951	6269		BBJ32_RS04330	984858	985877	1	glycosyltransferase family 9 protein
	983682	989951	6269		BBJ32_RS04335	985874	986443	1	SIS domain-containing protein
	983682	989951	6269		BBJ32_RS04340	986440	987849	1	bifunctional heptose 7-phosphate kinase/heptose 1-phosphate adenyltransferase
	983682	989951	6269		BBJ32_RS04345	987864	988559	1	SDR family NAD(P)-dependent oxidoreductase
	983682	989951	6269		BBJ32_RS04350	988550	989515	1	glycosyltransferase family 9 protein
	983682	989951	6269		BBJ32_RS04355	989512	990816	1	UDP-glucose/GDP-mannose dehydrogenase family protein
MAA-3	1958399	1962929	4530		BBJ32_RS08895	1955475	1958435	1	ribbon-helix-helix protein, CopG family
	1958399	1962929	4530		BBJ32_RS08900	1958507	1959103	1	hypothetical protein
	1958399	1962929	4530		BBJ32_RS08905	1959100	1959966	1	nucleotidyl transferase AbiEii/AbiGii toxin family protein
	1958399	1962929	4530		BBJ32_RS08910	1959997	1961454	1	SAM-dependent methyltransferase
	1958399	1962929	4530		BBJ32_RS08915	1961451	1962629	1	restriction endonuclease subunit S
	1958399	1962929	4530		BBJ32_RS22930	1962626	1963276	-1	DNA repair protein RadC
MAA-4	2194762	2205862	11100		BBJ32_RS09985	2193287	2194765	-1	penicillin-binding protein 2
	2194762	2205862	11100		BBJ32_RS09990	2194762	2196171	-1	FtsW/RodA/SpoVE family cell cycle protein
	2194762	2205862	11100		BBJ32_RS09995	2196168	2197667	-1	serine/threonine protein phosphatase
	2194762	2205862	11100		BBJ32_RS10000	2197732	2198199	-1	membrane protein
	2194762	2205862	11100		BBJ32_RS10005	2198428	2199633	1	IS110 family transposase
	2194762	2205862	11100		BBJ32_RS10010	2199796	2201433	-1	DUF2662 domain-containing protein
	2194762	2205862	11100		BBJ32_RS10020	2201940	2202377	1	hypothetical protein
	2194762	2205862	11100		BBJ32_RS10025	2202398	2202760	-1	nuclear transport factor 2 family protein
	2194762	2205862	11100		BBJ32_RS10030	2202800	2203297	-1	DinB family protein
	2194762	2205862	11100		BBJ32_RS10035	2203485	2205386	1	DUF4237 domain-containing protein
	2194762	2205862	11100		BBJ32_RS10040	2205608	2205862	1	hypothetical protein
MAA-5	2363525	2375863	12338		BBJ32_RS10830	2363525	2364658	1	beta-1,4-xylanase
	2363525	2375863	12338		BBJ32_RS10835	2364847	2365035	1	hypothetical protein
	2363525	2375863	12338		BBJ32_RS10840	2365221	2366855	1	DUF4185 domain-containing protein
	2363525	2375863	12338		BBJ32_RS10845	2367445	2368212	-1	hypothetical protein
	2363525	2375863	12338		BBJ32_RS10850	2368249	2369043	-1	ATP-binding protein
	2363525	2375863	12338		BBJ32_RS10855	2369040	2370539	-1	IS21 family transposase
	2363525	2375863	12338		BBJ32_RS10860	2370648	2371208	-1	hypothetical protein
	2363525	2375863	12338		BBJ32_RS10865	2371463	2371828	-1	CAP domain-containing protein
	2363525	2375863	12338		BBJ32_RS10870	2372029	2373018	-1	endo-1,4-beta-glucanase
	2363525	2375863	12338		BBJ32_RS10880	2373238	2373696	-1	nucleoside deaminase
	2363525	2375863	12338		BBJ32_RS10885	2373693	2374214	-1	tRNA adenosine deaminase
	2363525	2375863	12338		BBJ32_RS10890	2374357	2375301	1	prephenate dehydrogenase
	2363525	2375863	12338		BBJ32_RS10895	2375264	2375863	-1	hypothetical protein
MAA-6	3475417	3480626	5209		BBJ32_RS16390	3475136	3475420	1	hypothetical protein
	3475417	3480626	5209		BBJ32_RS16395	3475417	3475686	1	hypothetical protein
	3475417	3480626	5209		BBJ32_RS16400	3475683	3476021	1	hypothetical protein
	3475417	3480626	5209		BBJ32_RS16405	3476260	3476505	1	hypothetical protein
	3475417	3480626	5209		BBJ32_RS16410	3476727	3477566	1	phage major capsid protein
	3475417	3480626	5209		BBJ32_RS16415	3477566	3477778	1	hypothetical protein
	3475417	3480626	5209		BBJ32_RS16420	3478451	3479014	1	hypothetical protein
	3475417	3480626	5209		BBJ32_RS16425	3479143	3479328	-1	hypothetical protein
	3475417	3480626	5209		BBJ32_RS16430	3479444	3479842	-1	hypothetical protein
	3475417	3480626	5209		BBJ32_RS16435	3479940	3480305	-1	hypothetical protein
	3475417	3480626	5209		BBJ32_RS16440	3480309	3480626	-1	hypothetical protein
MAA-7	3752306	3769714	17408		BBJ32_RS17775	3752306	3753085	1	KR domain-containing protein
	3752306	3769714	17408		BBJ32_RS17780	3753092	3754348	-1	hypothetical protein
	3752306	3769714	17408		BBJ32_RS17785	3755205	3756059	-1	type 11 methyltransferase
	3752306	3769714	17408		BBJ32_RS17790	3756352	3757650	-1	UDP-glucose/GDP-mannose dehydrogenase family protein
	3752306	3769714	17408		BBJ32_RS17795	3757986	3758819	1	glycosyltransferase
	3752306	3769714	17408		BBJ32_RS17800	3759028	3760059	1	GDP-mannose 4,6-dehydratase
	3752306	3769714	17408		BBJ32_RS17805	3760095	3761018	1	GDP-L-fucose synthase
	3752306	3769714	17408		BBJ32_RS23170	3761294	3762016	1	FkbM family methyltransferase
	3752306	3769714	17408		BBJ32_RS17810	3762161	3762961	1	glycosyltransferase
	3752306	3769714	17408		BBJ32_RS17815	3763429	3764223	-1	ATP-binding protein
	3752306	3769714	17408		BBJ32_RS17820	3764220	3765719	-1	IS21 family transposase
	3752306	3769714	17408		BBJ32_RS23175	3765880	3767025	1	acyltransferase
	3752306	3769714	17408		BBJ32_RS17825	3767239	3768030	-1	DrrC
	3752306	3769714	17408		BBJ32_RS17830	3768030	3768770	-1	ABC transporter
	3752306	3769714	17408		BBJ32_RS17835	3768767	3769714	-1	daunorubicin/doxorubicin resistance ABC transporter ATP-binding protein DrrA
